# Supplementary material for: A TNIP1-driven systemic autoimmune disorder with elevated IgG4
Source: Nat Immunol. 2024 Jul 26;25(9):1678–91. doi: 10.1038/s41590-024-01902-0 (PMC11362012; doi:10.1038/s41590-024-01902-0)
Supplement: Supplementary file 3 — Salivary gland images for Fig. 1j. [file 41590_2024_1902_MOESM3_ESM.zip]

Archive with 6 entries (6 files):
- Fig 1j Homozygous SG Vikala.tif
- __MACOSX/._Fig 1j Homozygous SG Vikala.tif
- Fig 1j Heterozygous SG Vikala.tif
- __MACOSX/._Fig 1j Heterozygous SG Vikala.tif
- Fig 1j Wildtype SG.tif
- __MACOSX/._Fig 1j Wildtype SG.tif
