# Supplementary material for: A TNIP1-driven systemic autoimmune disorder with elevated IgG4
Source: Nat Immunol. 2024 Jul 26;25(9):1678–91. doi: 10.1038/s41590-024-01902-0 (PMC11362012; doi:10.1038/s41590-024-01902-0)
Supplement: Supplementary file 4 — Statistical source data. [file 41590_2024_1902_MOESM4_ESM.xlsx]

## Sheet: Figure 1f
		A.III.2 serum immunoglobulin G subclasses over time
	Time point (year)	IgG (g/L)	IgG1 (g/L)	IgG2 (g/L)	IgG3( g/L)	IgG4 (g/L)
	2002	19.8	13.3	5.83	2.38	1.73
	2010	20	14.3	5.32	1.56	2.8
	2011	21	14.8	5.2	1.74	3.04
	2011b	22	15.8	5.89	1.76	3.01
	2012	25	15.8	5.32	1.97	2.19
	2013	22	16.2	6.14	1.94	3.16
	2013b	21	15.3	6.39	1.55	3.95
	2015	23	15.2	7.68	1.24	3.58
	2015	18.3	12	5.89	1.38	3.72
	2018	22	14.2	6.11	1.44	3.38
	2019	21	14.5	6.14	1.4	3.22
	Normal Ig range (Canberra Hospital_A.III.2_Australia)
		IgG (g/L)	IgG1 (g/L)	IgG2 (g/L)	IgG3( g/L)	IgG4 (g/L)
	Lower limit	6.2	3.42	1	0.28	0.04
	Upper limit	14.4	11.5	4.55	1.25	1.36
		B.II.1 serum immunoglobulin G subclasses
	Time point (year)	IgG (g/L)	IgG1 (g/L)	IgG2 (g/L)	IgG3( g/L)	IgG4 (g/L)
	2020	17.1	11.4	6.07	0.71	2.46
	Normal Ig range (Renji Hospital_B.II.1_China)
		IgG (g/L)	IgG1 (g/L)	IgG2 (g/L)	IgG3( g/L)	IgG4 (g/L)
	Lower limit	7	4.05	1.69	0.11	0.08
	Upper limit	16	10.11	7.86	0.85	1.4

## Sheet: Figure 1g 
	anti-DNA ELISA OD405				One-way ANOVA on log transformed data
	Tnip1+/+	Tnip1+/vik	Tnip1vik/vik		Tukey's multiple comparisons test	P value
	0.1825	3.0395	1.6118		Tnip1+/+ vs. Tnip1+/vik	0.0293
	0.23765	1.75385	1.4527		Tnip1+/+ vs. Tnip1vik/vik	0.0301
	0.5232	1.0709	1.6474		Tnip1+/vik vs. Tnip1vik/vik	0.9199
	0.2566	0.65665	0.395
	0.5494	0.3138	0.4987
	0.68475	0.67665	0.4486
		1.4176	2.3953
		0.36375
		0.5404
		0.42855
		0.98905
		1.30995
		0.79
		1.31755

## Sheet: Figure 1h
	IgG ELISA (ng/mL)				One-way ANOVA on log transformed data
	Tnip1+/+	Tnip1+/vik	Tnip1vik/vik		Tukey's multiple comparisons test	P value
	1042820	1990387	4902049		Tnip1+/+ vs. Tnip1+/vik	0.3231
	607546	1430408	2723863		Tnip1+/+ vs. Tnip1vik/vik	0.1348
	1549645	456864	4390595		Tnip1+/vik vs. Tnip1vik/vik	0.8186
	875782	8663290	1308511
	2532894	3239884	451956
	560407	1325712	4168763
	289390	887643

## Sheet: Figure 1i
	Mesoscale IgG1 (pg/mL)				One-way ANOVA on log transformed data
	Tnip1+/+	Tnip1+/vik	Tnip1vik/vik		Tukey's multiple comparisons test	P value
	655666400	340874400	136935900		Tnip1+/+ vs. Tnip1+/vik	0.9956
	449451400	305086000	1.30117e+08		Tnip1+/+ vs. Tnip1vik/vik	0.493
	470779500	460571800	463057200		Tnip1+/vik vs. Tnip1vik/vik	0.5453
	285302100	9.7708e+08	382870300
	496244100	298310400	299730300
	2.12843e+08	2.55159e+08	557094200
	Mesoscale IgG2a/c (pg/mL)				One-way ANOVA on log transformed data
	Tnip1+/+	Tnip1+/vik	Tnip1vik/vik		Tukey's multiple comparisons test	P value
	20784730	100508900	53854340		Tnip1+/+ vs. Tnip1+/vik	0.0236
	44072400	6.0747e+07	68408400		Tnip1+/+ vs. Tnip1vik/vik	0.0014
	48286210	84657930	173460200		Tnip1+/vik vs. Tnip1vik/vik	0.3654
	23980080	51890090	72674540
	55641450	47807090	96103130
	19247500	76336440	177196100
	Mesoscale IgG2b (pg/mL)				One-way ANOVA on log transformed data
	Tnip1+/+	Tnip1+/vik	Tnip1vik/vik		Tukey's multiple comparisons test	P value
	473486300	720777000	381768900		Tnip1+/+ vs. Tnip1+/vik	0.947
	609227300	1272684000	379812400		Tnip1+/+ vs. Tnip1vik/vik	0.779
	1002524000	343722500	859675800		Tnip1+/vik vs. Tnip1vik/vik	0.9298
	2.45058e+08	8.57081e+08	587293600
	1187940000	407026600	549311600
	186234200	286483400	1.75681e+09
	Mesoscale IgG3 (pg/mL)				One-way ANOVA on log transformed data
	Tnip1+/+	Tnip1+/vik	Tnip1vik/vik		Tukey's multiple comparisons test	P value
	1139171000	1992386000	425609500		Tnip1+/+ vs. Tnip1+/vik	0.9917
	1.87899e+09	1193556000	844687600		Tnip1+/+ vs. Tnip1vik/vik	0.8246
	3141746000	1385484000	2694652000		Tnip1+/vik vs. Tnip1vik/vik	0.8852
	1212833000	5196493000	3.28126e+09
	2616781000	1453017000	4443705000
	873595600	1030234000	6151350000

## Sheet: Figure 1k
	Focus Score				One-way ANOVA
	+/+	vik/+	vik/vik		Tukey's multiple comparisons test	P Value
	0	2	2		+/+ vs. vik/+	0.0714
	0	1	1		+/+ vs. vik/vik	0.003
	1	0	1		vik/+ vs. vik/vik	0.2712
	1	2	2
	0	0	2
	0	2	2
	0	0	2
	2	2	2
	0	2
	0	2
		0
