# Supplementary material for: A TNIP1-driven systemic autoimmune disorder with elevated IgG4
Source: Nat Immunol. 2024 Jul 26;25(9):1678–91. doi: 10.1038/s41590-024-01902-0 (PMC11362012; doi:10.1038/s41590-024-01902-0)
Supplement: Supplementary file 5 — Statistical source data. [file 41590_2024_1902_MOESM5_ESM.xlsx]

## Sheet: Figure 2a
	GC B % B220+ cells				Total GC B cells
	Tnip1+/+	Tnip1+/vik	Tnip1vik/vik		Tnip1+/+	Tnip1+/vik	Tnip1vik/vik
	0.038	0.78	3.1		8406	229600	2601000
	0.48	2.22	2.87		99590	452100	2085600
	0.74	0.45	3.77		134050	125400	2556000
	0.85	0.13	0.71		174150	41769	282810
	0.51	0.84	0.64		120350	168420	193380
	0.41	0.36	1.31		141360	127110	661500
		0.75	1.97			457800	981240
		0.27				115200
		0.61				359270
		0.29				111750
		0.3				91800
		1.55				652190
		0.86				395140
		0.46				188190
	One-way ANOVA on log transformed data				One-way ANOVA on log transformed data
	Tukey's multiple comparisons test	P Value			Tukey's multiple comparisons test	P Value
	Tnip1+/+ vs. Tnip1+/vik	0.6007			Tnip1+/+ vs. Tnip1+/vik	0.1718
	Tnip1+/+ vs. Tnip1vik/vik	0.0085			Tnip1+/+ vs. Tnip1vik/vik	0.0003
	Tnip1+/vik vs. Tnip1vik/vik	0.0198			Tnip1+/vik vs. Tnip1vik/vik	0.0044

## Sheet: Figure 2b
	PC% of Live cells				PC Total
	Tnip1+/+	Tnip1+/vik	Tnip1vik/vik		Tnip1+/+	Tnip1+/vik	Tnip1vik/vik
	0.12	0.16	0.29		42964	74620	367200
	0.14	0.27	0.22		47630	86310	237600
	0.14	0.25	0.31		45960	125400	276000
	0.16	0.16	0.3		54180	86190	197110
	0.23	0.18	0.37		74700	52130	169940
	0.18	0.14	0.32		88350	80280	255150
		0.15	0.41			141700	291720
		0.17				100800
		0.19				155360
		0.14				89400
		0.3				146880
		0.26				186340
		0.22				154620
		0.19				118490
	One-way ANOVA on log transformed data				One-way ANOVA on log transformed data
	Tukey's multiple comparisons test	P Value			Tukey's multiple comparisons test	P Value
	Tnip1+/+ vs. Tnip1+/vik	0.2205			Tnip1+/+ vs. Tnip1+/vik	0.0012
	Tnip1+/+ vs. Tnip1vik/vik	<0.0001			Tnip1+/+ vs. Tnip1vik/vik	<0.0001
	Tnip1+/vik vs. Tnip1vik/vik	0.0005			Tnip1+/vik vs. Tnip1vik/vik	<0.0001

## Sheet: Figure 2c
	ABC% of B220+cells				ABC Total
	Tnip1+/+	Tnip1+/vik	Tnip1vik/vik		Tnip1+/+	Tnip1+/vik	Tnip1vik/vik
	0.026	0.064	0.61		4436.5	17220	520200
	0.026	0.13	0.65		5196	26304	475200
	0.067	0.11	0.52		11490	30096	372000
	0.037	0.019	0.095		8127	5728.32	36851
	0.094	0	0.06		19920	24862	16994
	0	0.031	0.15		14136	10035	73710
		0.039	0.39			22890	185640
		0.024				9360
		0.076				42724
		0.04				16390
		0.098				28152
		0.34				127050
		0.059				28347
		0				25789
	One-way ANOVA on log transformed data				One-way ANOVA on log transformed data
	Tukey's multiple comparisons test	P Value			Tukey's multiple comparisons test	P Value
	Tnip1+/+ vs. Tnip1+/vik	0.7126			Tnip1+/+ vs. Tnip1+/vik	0.1325
	Tnip1+/+ vs. Tnip1vik/vik	0.004			Tnip1+/+ vs. Tnip1vik/vik	<0.0001
	Tnip1+/vik vs. Tnip1vik/vik	0.0044			Tnip1+/vik vs. Tnip1vik/vik	0.0007

## Sheet: Figure 2d
	Sw B % of CD21- CD23- cells				Sw B Total
	Tnip1+/+	Tnip1+/vik	Tnip1vik/vik		Tnip1+/+	Tnip1+/vik	Tnip1vik/vik
	13	19.5	36.5		93400	373100	2601000
	21.8	37.4	43.6		138560	415110	2191200
	29.7	26.4	47.4		183840	326040	2316000
	29.5	29.1	28.5		305730	192270	479920
	24.8	30.1	24.5		369350	260650	339880
	20.3	27.2	36.7		382850	220770	859950
		28.2	39.6			501400	1158040
		20.9				237600
		21.9				767090
		20.9				357600
		25.7				342720
		37.1				804650
		23.1				541170
		22.4				536690
	One-way ANOVA on log transformed data				One-way ANOVA on log transformed data
	Tukey's multiple comparisons test	P Value			Tukey's multiple comparisons test	P Value
	Tnip1+/+ vs. Tnip1+/vik	0.4238			Tnip1+/+ vs. Tnip1+/vik	0.1308
	Tnip1+/+ vs. Tnip1vik/vik	0.004			Tnip1+/+ vs. Tnip1vik/vik	<0.0001
	Tnip1+/vik vs. Tnip1vik/vik	0.0173			Tnip1+/vik vs. Tnip1vik/vik	0.0016

## Sheet: Figure 2e
	TFH % of CD4+ cells				TFH Total
	Tnip1+/+	Tnip1+/vik	Tnip1vik/vik		Tnip1+/+	Tnip1+/vik	Tnip1vik/vik
	5.03	12	32.5		373600	1102080	8231400
	6.37	19.6	27		424340	1380960	5992800
	9.55	11.8	45.7		624290	1266540	6528000
	6.76	8.04	15.6		352170	934830	1568310
	17.9	12.9	13.5		792650	862150	691480
	11.5	9.5	15.8		989520	1057020	1956150
		10.7	25			1896600	3155880
		10.7				756000
		13				1708960
		9				707750
		10.7				1126080
		18				3260950
		14.1				1915570
		10.4				989740
	One-way ANOVA on log transformed data				One-way ANOVA on log transformed data
	Tukey's multiple comparisons test	P Value			Tukey's multiple comparisons test	P Value
	Tnip1+/+ vs. Tnip1+/vik	0.1999			Tnip1+/+ vs. Tnip1+/vik	0.0219
	Tnip1+/+ vs. Tnip1vik/vik	0.0002			Tnip1+/+ vs. Tnip1vik/vik	<0.0001
	Tnip1+/vik vs. Tnip1vik/vik	0.0014			Tnip1+/vik vs. Tnip1vik/vik	0.0083

## Sheet: Figure 2f
	eTh% of CD4+ cells				eTh Total
	Tnip1+/+	Tnip1+/vik	Tnip1vik/vik		Tnip1+/+	Tnip1+/vik	Tnip1vik/vik
	2.33	3.67	11.7		172790	338660	2968200
	2.41	5.25	11.3		160210	369900	2521200
	2.64	3.44	12.6		172350	369930	1800000
	2.01	2.72	5.14		104490	318240	522770
	5.45	3.59	4.55		240700	240600	234400
	2.74	3.12	4.77		235600	347880	595350
		3.05	10			534100	1264120
		3.34				237600
		4.03				524340
		3.27				260750
		2.88				306000
		5.64				1024870
		2.95				403730
		3.14				299710
	One-way ANOVA on log transformed data				One-way ANOVA on log transformed data
	Tukey's multiple comparisons test	P Value			Tukey's multiple comparisons test	P Value
	Tnip1+/+ vs. Tnip1+/vik	0.3124			Tnip1+/+ vs. Tnip1+/vik	0.0318
	Tnip1+/+ vs. Tnip1vik/vik	<0.0001			Tnip1+/+ vs. Tnip1vik/vik	<0.0001
	Tnip1+/vik vs. Tnip1vik/vik	<0.0001			Tnip1+/vik vs. Tnip1vik/vik	0.0016

## Sheet: Figure 2g
		% of GC B cells																					Two-way ANOVA (matching across rows)
		CD45.2										CD45.1											ANOVA table	P value
	WT:WT	45.4	50.5	43.8	47	52.5	52.5	56.2	60.7	50.2		54.4	49	55.9	52.5	47.3	47.2	43.5	39.1	49.4			Row Factor x Column Factor	<0.0001
	HOM:WT	73.6	62.9	64.6	80.8	78.6	69.7	69.9	73.4	65.5	68.2	25.8	35.9	35.1	19	21.2	30.2	29.9	26.1	34.3	31.5

## Sheet: Figure 2h
																							Two-way ANOVA (matching across rows)
		% of PC																					ANOVA table	P value
		CD45.2										CD45.1											Row Factor x Column Factor	P<0.0001
	WT:WT	24.4	27.8	27.3	38.2	26	35.2	21.6	34.1	42.8		72.7	65.7	65.1	58.8	71.8	60.9	76.7	65	51
	HOM:WT	55.3	47.9	45.2	60.6	58	51.8	55.2	53.9	47.5	64.8	28.9	46.4	53.2	37.2	40.8	41.5	42.9	43	48	33

## Sheet: Figure 2i
																								Two-way ANOVA (matching across rows)
		% of ABC																						ANOVA table	P value
		CD45.2										CD45.1												Row Factor x Column Factor	P<0.0001
	WT:WT	25.3	31.7	22.1	30.4	27.7	35.5	31.3	38.1	49.4		73.8	67.9	77.7	68.7	71.8	63.7	68.4	60.4	50.1
	HOM:WT	65.5	59.4	41.7	65.2	53.2	55.1	42.4	46.4	47.8	59.9	32.2	38.3	57.2	33.8	44.4	44.2	56.2	52.5	50.5	38.7

## Sheet: Figure 2j
		% of Sw B																					Two-way ANOVA (matching across rows)
		CD45.2										CD45.1											ANOVA table	P value
	WT:WT	47.5	57.1	50.7	55.6	54.5	56.5	54.3	60.9	62		52.3	42.8	49	44.2	45.3	43.3	45.5	39	37.8			Row Factor x Column Factor	P<0.0001
	HOM:WT	69.2	64.9	58.6	73.4	69.9	64.5	65.5	65.2	63	63.2	30.6	34.9	41.2	26.5	29.9	35.4	34.4	34.6	36.9	36.6

[truncated: 4 more sheets: Figure 2k, Figure 2l, Figure 2m, Figure 2n]
