# Supplementary material for: A TNIP1-driven systemic autoimmune disorder with elevated IgG4
Source: Nat Immunol. 2024 Jul 26;25(9):1678–91. doi: 10.1038/s41590-024-01902-0 (PMC11362012; doi:10.1038/s41590-024-01902-0)
Supplement: Supplementary file 6 — Statistical source data. [file 41590_2024_1902_MOESM6_ESM.xlsx]

## Sheet: Figure 3a
	%GC B cells of CD19+ cells						One-way ANOVA on log transformed data
	Tnip1 (+/+)	Tnip1 (point/+)	Tnip1 (point/point)	Tnip1 (point/+) Myd88(-/-)	Tnip1 (point/point) Myd88(-/-)		Tukey's multiple comparisons test	P Value
	0.073	0.76	1.09	0.088	0.26		Tnip1 (+/+) vs. Tnip1 (point/+)	0.0767
	0.58	0.66	1.63	0.3	0.058		Tnip1 (+/+) vs. Tnip1 (point/point)	0.0069
	0.68	0.51	2.62	0.23	0.13		Tnip1 (+/+) vs. Tnip1 (point/+) Myd88(-/-)	0.2753
	0.56	2.89	1.01	0.12			Tnip1 (+/+) vs. Tnip1 (point/point) Myd88(-/-)	0.5897
	0.16	0.65	1.02	0.02			Tnip1 (point/+) vs. Tnip1 (point/point)	0.6753
	0.16	1.66	1.69	0.14			Tnip1 (point/+) vs. Tnip1 (point/+) Myd88(-/-)	0.0004
		0.55					Tnip1 (point/+) vs. Tnip1 (point/point) Myd88(-/-)	0.0085
		0.5					Tnip1 (point/point) vs. Tnip1 (point/+) Myd88(-/-)	<0.0001
							Tnip1 (point/point) vs. Tnip1 (point/point) Myd88(-/-)	0.001
							Tnip1 (point/+) Myd88(-/-) vs. Tnip1 (point/point) Myd88(-/-)	0.9996

## Sheet: Figure 3b
	%PC of Live cells						One-way ANOVA on log transformed data
	Tnip1 (+/+)	Tnip1 (point/+)	Tnip1 (point/point)	Tnip1 (point/+) Myd88(-/-)	Tnip1 (point/point) Myd88(-/-)		Tukey's multiple comparisons test	P Value
	0.16	0.29	0.33	0.14	0.16		Tnip1 (+/+) vs. Tnip1 (point/+)	0.0325
	0.24	0.26	0.48	0.15	0.18		Tnip1 (+/+) vs. Tnip1 (point/point)	0.0262
	0.18	0.29	0.45	0.16	0.18		Tnip1 (+/+) vs. Tnip1 (point/+) Myd88(-/-)	0.8476
	0.42	0.84	0.29	0.2			Tnip1 (+/+) vs. Tnip1 (point/point) Myd88(-/-)	0.9429
	0.14	0.45	0.35	0.2			Tnip1 (point/+) vs. Tnip1 (point/point)	0.9976
	0.18	0.45	0.35	0.18			Tnip1 (point/+) vs. Tnip1 (point/+) Myd88(-/-)	0.0025
		0.24					Tnip1 (point/+) vs. Tnip1 (point/point) Myd88(-/-)	0.0235
		0.25					Tnip1 (point/point) vs. Tnip1 (point/+) Myd88(-/-)	0.0024
							Tnip1 (point/point) vs. Tnip1 (point/point) Myd88(-/-)	0.0185
							Tnip1 (point/+) Myd88(-/-) vs. Tnip1 (point/point) Myd88(-/-)	>0.9999

## Sheet: Figure 3c
	%ABC of B220+ cells						One-way ANOVA on log transformed data
	Tnip1 (+/+)	Tnip1 (point/+)	Tnip1 (point/point)	Tnip1 (point/+) Myd88(-/-)	Tnip1 (point/point) Myd88(-/-)		Tukey's multiple comparisons test	P Value
	0.022	0.055	0.035	0.012	0.013		Tnip1 (+/+) vs. Tnip1 (point/+)	0.5021
	0.022	0.038	0.12	0.022	0.021		Tnip1 (+/+) vs. Tnip1 (point/point)	0.2089
	0.026	0.059	0.25	0.019	0.023		Tnip1 (+/+) vs. Tnip1 (point/+) Myd88(-/-)	0.4115
	0.25	0.2	0.049	0.017			Tnip1 (+/+) vs. Tnip1 (point/point) Myd88(-/-)	0.7031
	0.017	0.083	0.084	0.015			Tnip1 (point/+) vs. Tnip1 (point/point)	0.9421
	0.033	0.17	0.086	0.019			Tnip1 (point/+) vs. Tnip1 (point/+) Myd88(-/-)	0.014
		0.025					Tnip1 (point/+) vs. Tnip1 (point/point) Myd88(-/-)	0.0962
		0.032					Tnip1 (point/point) vs. Tnip1 (point/+) Myd88(-/-)	0.0045
							Tnip1 (point/point) vs. Tnip1 (point/point) Myd88(-/-)	0.0365
							Tnip1 (point/+) Myd88(-/-) vs. Tnip1 (point/point) Myd88(-/-)	0.9998

## Sheet: Figure 3d
	%Switched B cells of B220+ cells						One-way ANOVA on log transformed data
	Tnip1 (+/+)	Tnip1 (point/+)	Tnip1 (point/point)	Tnip1 (point/+) Myd88(-/-)	Tnip1 (point/point) Myd88(-/-)		Tukey's multiple comparisons test	P Value
	1.15	0.96	1.12	1.03	0.81		Tnip1 (+/+) vs. Tnip1 (point/+)	0.4052
	1.38	1.09	1.23	0.99	1.18		Tnip1 (+/+) vs. Tnip1 (point/point)	0.0957
	1.03	1.13	1.58	0.85	1.07		Tnip1 (+/+) vs. Tnip1 (point/+) Myd88(-/-)	0.797
	1.16	1.34	1.21	1.46			Tnip1 (+/+) vs. Tnip1 (point/point) Myd88(-/-)	0.9789
	0.74	1.29	1.36	1.03			Tnip1 (point/+) vs. Tnip1 (point/point)	0.839
	0.42	1.35	1.46	1.14			Tnip1 (point/+) vs. Tnip1 (point/+) Myd88(-/-)	0.975
		1.09					Tnip1 (point/+) vs. Tnip1 (point/point) Myd88(-/-)	0.9175
		1.04					Tnip1 (point/point) vs. Tnip1 (point/+) Myd88(-/-)	0.5617
							Tnip1 (point/point) vs. Tnip1 (point/point) Myd88(-/-)	0.5209
							Tnip1 (point/+) Myd88(-/-) vs. Tnip1 (point/point) Myd88(-/-)	0.9967

## Sheet: Figure 3e
	%TFH cells of CD4+ cells						One-way ANOVA on log transformed data
	Tnip1 (+/+)	Tnip1 (point/+)	Tnip1 (point/point)	Tnip1 (point/+) Myd88(-/-)	Tnip1 (point/point) Myd88(-/-)		Tukey's multiple comparisons test	P Value
	4.41	8.45	8.77	2.43	3.1		Tnip1 (+/+) vs. Tnip1 (point/+)	0.2071
	6.59	7.51	10.4	2.73	2.57		Tnip1 (+/+) vs. Tnip1 (point/point)	0.1379
	7.36	7.71	12.8	2.68	2.58		Tnip1 (+/+) vs. Tnip1 (point/+) Myd88(-/-)	0.0052
	14.4	15.7	6.12	2.92			Tnip1 (+/+) vs. Tnip1 (point/point) Myd88(-/-)	0.0166
	4.29	8.64	10.4	4.24			Tnip1 (point/+) vs. Tnip1 (point/point)	0.9945
	3.58	12.9	9.84	2.65			Tnip1 (point/+) vs. Tnip1 (point/+) Myd88(-/-)	<0.0001
		6.1					Tnip1 (point/+) vs. Tnip1 (point/point) Myd88(-/-)	0.0002
		7.27					Tnip1 (point/point) vs. Tnip1 (point/+) Myd88(-/-)	<0.0001
							Tnip1 (point/point) vs. Tnip1 (point/point) Myd88(-/-)	0.0001
							Tnip1 (point/+) Myd88(-/-) vs. Tnip1 (point/point) Myd88(-/-)	0.9993

## Sheet: Figure 3f
	%eTH cells of CD4+ cells						One-way ANOVA on log transformed data
	Tnip1 (+/+)	Tnip1 (point/+)	Tnip1 (point/point)	Tnip1 (point/+) Myd88(-/-)	Tnip1 (point/point) Myd88(-/-)		Tukey's multiple comparisons test	P Value
	0.67	1.29	1.47	0.43	0.51		Tnip1 (+/+) vs. Tnip1 (point/+)	0.3111
	1.15	1.02	1.71	0.41	0.57		Tnip1 (+/+) vs. Tnip1 (point/point)	0.1498
	1.12	1.28	2.79	0.41	0.41		Tnip1 (+/+) vs. Tnip1 (point/+) Myd88(-/-)	0.0014
	2.17	2.19	0.97	0.33			Tnip1 (+/+) vs. Tnip1 (point/point) Myd88(-/-)	0.0495
	0.7	1.65	1.57	0.59			Tnip1 (point/+) vs. Tnip1 (point/point)	0.9741
	0.74	2.53	1.5	0.38			Tnip1 (point/+) vs. Tnip1 (point/+) Myd88(-/-)	<0.0001
		0.9					Tnip1 (point/+) vs. Tnip1 (point/point) Myd88(-/-)	0.0009
		1.22					Tnip1 (point/point) vs. Tnip1 (point/+) Myd88(-/-)	<0.0001
							Tnip1 (point/point) vs. Tnip1 (point/point) Myd88(-/-)	0.0005
							Tnip1 (point/+) Myd88(-/-) vs. Tnip1 (point/point) Myd88(-/-)	0.9584

## Sheet: Figure 3g
	IgG2c ELISA OD405						One-way ANOVA on log transformed data
	Tnip1 (+/+)	Tnip1 (point/+)	Tnip1 (point/point)	Tnip1 (point/+) Myd88(-/-)	Tnip1 (point/point) Myd88(-/-)		Tukey's multiple comparisons test	P Value
	0.774023	1.66819	1.50952	0.761025	0.995449		Tnip1 (+/+) vs. Tnip1 (point/+)	0.0202
	0.627064	1.13352	1.17661	0.942177	0.9101		Tnip1 (+/+) vs. Tnip1 (point/point)	0.0026
	1.24242	1.19675	1.39547	0.924261	0.8125		Tnip1 (+/+) vs. Tnip1 (point/+) Myd88(-/-)	0.9727
	1.01587	1.28133	1.25429	0.72668			Tnip1 (+/+) vs. Tnip1 (point/point) Myd88(-/-)	>0.9999
	0.870875	1.2057	1.01404	0.757824			Tnip1 (point/+) vs. Tnip1 (point/point)	0.933
	0.615796	1.98497	1.58683	1.0214			Tnip1 (point/+) vs. Tnip1 (point/+) Myd88(-/-)	0.0105
	0.9691	1.4919	1.3063				Tnip1 (point/+) vs. Tnip1 (point/point) Myd88(-/-)	0.1526
	1.1389	0.8951	1.6258				Tnip1 (point/point) vs. Tnip1 (point/+) Myd88(-/-)	0.0016
	1.1673	0.908	1.621				Tnip1 (point/point) vs. Tnip1 (point/point) Myd88(-/-)	0.0474
							Tnip1 (point/+) Myd88(-/-) vs. Tnip1 (point/point) Myd88(-/-)	0.9938

## Sheet: Figure 3h
	anti-DNA ELISA OD405						One-way ANOVA on log transformed data
	Tnip1 (+/+)	Tnip1 (point/+)	Tnip1 (point/point)	Tnip1 (point/+) Myd88(-/-)	Tnip1 (point/point) Myd88(-/-)		Tukey's multiple comparisons test	P Value
	0.222157	0.37591	0.55991	0.0903	0.33496		Tnip1 (+/+) vs. Tnip1 (point/+)	0.6239
	0.256607	0.20186	0.37781	0.21596	0.32276		Tnip1 (+/+) vs. Tnip1 (point/point)	0.0643
	0.394157	0.12886	1.14381	0.75966	0.24436		Tnip1 (+/+) vs. Tnip1 (point/+) Myd88(-/-)	0.8393
	0.251407	0.63541	0.78291	0.09021			Tnip1 (+/+) vs. Tnip1 (point/point) Myd88(-/-)	0.7478
	2.16261	0.34016	0.58981	0.39396			Tnip1 (point/+) vs. Tnip1 (point/point)	0.5404
	0.04115	0.54781	1.32026	0.13266			Tnip1 (point/+) vs. Tnip1 (point/+) Myd88(-/-)	0.9998
	0.01095	0.55466	0.24476				Tnip1 (point/+) vs. Tnip1 (point/point) Myd88(-/-)	0.9986
	0.01165	0.76241	0.72256				Tnip1 (point/point) vs. Tnip1 (point/+) Myd88(-/-)	0.6036
	0.00685	0.80416	0.53646				Tnip1 (point/point) vs. Tnip1 (point/point) Myd88(-/-)	0.9425
		1.27091					Tnip1 (point/+) Myd88(-/-) vs. Tnip1 (point/point) Myd88(-/-)	0.9959
		0.01475
		0.0027
