# Supplementary material for: A TNIP1-driven systemic autoimmune disorder with elevated IgG4
Source: Nat Immunol. 2024 Jul 26;25(9):1678–91. doi: 10.1038/s41590-024-01902-0 (PMC11362012; doi:10.1038/s41590-024-01902-0)
Supplement: Supplementary file 7 — Statistical source data. [file 41590_2024_1902_MOESM7_ESM.xlsx]

## Sheet: Figure 4a
	%GC B cells of B220+ cells							One-way ANOVA on log transformed data
	Tnip1+/+	Tnip1vik/+	Tnip1vik/vik	Tnip1+/+ Tlr7-/-	Tnip1vik/+ Tlr7-/-	Tnip1vik/vik Tlr7-/-		Tukey's multiple comparisons test	P Value
	1.2	0.36	1.5	0.24	0.049	0.13		+/+ vs. vik/+	0.0994
	0.78	0.33	0.75	0.16	0.036	0.17		+/+ vs. vik/vik	0.001
	0.098	0.88	2.96	0.024	0.033	0.015		+/+ vs. +/+ Tlr7-/-	0.0359
	0.095	4.61	3.22	0.044	0.067	0.23		+/+ vs. vik/+ Tlr7-/-	0.002
	0.21	0.89	1.02	0.046	0.017	0.031		+/+ vs. vik/vik Tlr7-/-	0.0059
	0.12	1.35	1.77		0.11	0.039		vik/+ vs. vik/vik	0.4963
	0.55	1.09	1.39		0.071	0.041		vik/+ vs. +/+ Tlr7-/-	<0.0001
	0.59	1.14	2.52		0.17	0.11		vik/+ vs. vik/+ Tlr7-/-	<0.0001
		0.24	1.5		0.1	0.075		vik/+ vs. vik/vik Tlr7-/-	<0.0001
		1.2	1.28					vik/vik vs. +/+ Tlr7-/-	<0.0001
								vik/vik vs. vik/+ Tlr7-/-	<0.0001
								vik/vik vs. vik/vik Tlr7-/-	<0.0001
								+/+ Tlr7-/- vs. vik/+ Tlr7-/-	0.9983
								+/+ Tlr7-/- vs. vik/vik Tlr7-/-	>0.9999
								vik/+ Tlr7-/- vs. vik/vik Tlr7-/-	0.9991

## Sheet: Figure 4b
	%PC of Live cells							One-way ANOVA on log transformed data
	Tnip1+/+	Tnip1vik/+	Tnip1vik/vik	Tnip1+/+ Tlr7-/-	Tnip1vik/+ Tlr7-/-	Tnip1vik/vik Tlr7-/-		Tukey's multiple comparisons test	P Value
	1.18	0.83	1.65	0.55	0.34	0.51		+/+ vs. vik/+	0.9923
	0.78	0.64	1.17	0.36	0.4	0.43		+/+ vs. vik/vik	0.0041
	0.46	0.76	1.87	0.52	0.38	0.87		+/+ vs. +/+ Tlr7-/-	0.0244
	0.44	1.33	0.99	0.34	0.59	0.45		+/+ vs. vik/+ Tlr7-/-	0.0016
	1.68	0.93	1.68	0.47	0.23	0.4		+/+ vs. vik/vik Tlr7-/-	0.0302
	0.56	1.34	1.69		0.45	0.42		vik/+ vs. vik/vik	0.012
	0.58	0.9	1.56		0.56	0.43		vik/+ vs. +/+ Tlr7-/-	0.0042
	1.55	0.94	1.16		0.46	0.58		vik/+ vs. vik/+ Tlr7-/-	0.0001
		0.49	1.44		0.44	0.42		vik/+ vs. vik/vik Tlr7-/-	0.0035
		0.85	1.33					vik/vik vs. +/+ Tlr7-/-	<0.0001
								vik/vik vs. vik/+ Tlr7-/-	<0.0001
								vik/vik vs. vik/vik Tlr7-/-	<0.0001
								+/+ Tlr7-/- vs. vik/+ Tlr7-/-	0.9994
								+/+ Tlr7-/- vs. vik/vik Tlr7-/-	0.9929
								vik/+ Tlr7-/- vs. vik/vik Tlr7-/-	0.8911

## Sheet: Figure 4c
	%ABC of B220+ cells							One-way ANOVA on log transformed data
	Tnip1+/+	Tnip1vik/+	Tnip1vik/vik	Tnip1+/+ Tlr7-/-	Tnip1vik/+ Tlr7-/-	Tnip1vik/vik Tlr7-/-		Tukey's multiple comparisons test	P Value
	0.19	0.068	0.58	0.057	0.019	0.062		+/+ vs. vik/+	0.0198
	0.045	0.096	0.21	0.035	0.021	0.034		+/+ vs. vik/vik	<0.0001
	0.037	0.12	0.58	0.037	0.029	0.022		+/+ vs. +/+ Tlr7-/-	0.8813
	0.028	0.8	0.6	0.015	0.044	0.066		+/+ vs. vik/+ Tlr7-/-	0.7715
	0.057	0.29	0.31	0.038	0.024	0.029		+/+ vs. vik/vik Tlr7-/-	0.9392
	0.027	0.29	0.75		0.038	0.021		vik/+ vs. vik/vik	0.0103
	0.05	0.1	0.36		0.041	0.039		vik/+ vs. +/+ Tlr7-/-	0.0028
	0.054	0.18	0.36		0.078	0.066		vik/+ vs. vik/+ Tlr7-/-	0.0002
		0.021	0.14		0.032	0.03		vik/+ vs. vik/vik Tlr7-/-	0.0008
		0.1	0.27					vik/vik vs. +/+ Tlr7-/-	<0.0001
								vik/vik vs. vik/+ Tlr7-/-	<0.0001
								vik/vik vs. vik/vik Tlr7-/-	<0.0001
								+/+ Tlr7-/- vs. vik/+ Tlr7-/-	>0.9999
								+/+ Tlr7-/- vs. vik/vik Tlr7-/-	0.9995
								vik/+ Tlr7-/- vs. vik/vik Tlr7-/-	0.9983

## Sheet: Figure 4d
	%Switched B cells of B220+ cells							One-way ANOVA on log transformed data
	Tnip1+/+	Tnip1vik/+	Tnip1vik/vik	Tnip1+/+ Tlr7-/-	Tnip1vik/+ Tlr7-/-	Tnip1vik/vik Tlr7-/-		Tukey's multiple comparisons test	P Value
	1.81	1.81	3.21	2.3	1.03	1.51		+/+ vs. vik/+	0.0148
	1.71	1.64	2	1.44	1.26	1.13		+/+ vs. vik/vik	<0.0001
	1.57	1.97	4.58	1.79	1.2	1.43		+/+ vs. +/+ Tlr7-/-	0.7834
	1.08	6.03	2.22	1.28	1.57	1.6		+/+ vs. vik/+ Tlr7-/-	0.9967
	1.29	2.65	3.26	1.65	1.44	1.48		+/+ vs. vik/vik Tlr7-/-	0.9908
	1.17	2.54	3.55		1.45	1.51		vik/+ vs. vik/vik	0.1843
	1.17	1.82	2.38		1.9	1.6		vik/+ vs. +/+ Tlr7-/-	0.583
	1.25	2.02	3.11		1.87	1.61		vik/+ vs. vik/+ Tlr7-/-	0.0414
		1.09	2.31		1.52	1.41		vik/+ vs. vik/vik Tlr7-/-	0.0562
		1.82	2.35					vik/vik vs. +/+ Tlr7-/-	0.0103
								vik/vik vs. vik/+ Tlr7-/-	<0.0001
								vik/vik vs. vik/vik Tlr7-/-	<0.0001
								+/+ Tlr7-/- vs. vik/+ Tlr7-/-	0.9411
								+/+ Tlr7-/- vs. vik/vik Tlr7-/-	0.9642
								vik/+ Tlr7-/- vs. vik/vik Tlr7-/-	>0.9999

## Sheet: Figure 4e
	%TFH cells of CD4+ cells							One-way ANOVA on log transformed data
	Tnip1+/+	Tnip1vik/+	Tnip1vik/vik	Tnip1+/+ Tlr7-/-	Tnip1vik/+ Tlr7-/-	Tnip1vik/vik Tlr7-/-		Tukey's multiple comparisons test	P Value
	11.9	5.02	13.9	3.11	2.34	3.27		+/+ vs. vik/+	0.0534
	4.38	4.74	8.26	1.9	1.89	3.37		+/+ vs. vik/vik	<0.0001
	2.74	6.46	10.9	1.28	1.81	2.89		+/+ vs. +/+ Tlr7-/-	0.0348
	1.75	15.8	11.8	1.84	1.49	2.26		+/+ vs. vik/+ Tlr7-/-	0.0089
	4.54	8.45	10.5	2.26	1.31	1.52		+/+ vs. vik/vik Tlr7-/-	0.0656
	2.63	9.33	13		4.24	1.25		vik/+ vs. vik/vik	0.0606
	4.81	7.22	13.1		1.63	1.72		vik/+ vs. +/+ Tlr7-/-	<0.0001
	4.92	9.93	11.4		2.29	2.51		vik/+ vs. vik/+ Tlr7-/-	<0.0001
		2.86	9.89		2.13	3.37		vik/+ vs. vik/vik Tlr7-/-	<0.0001
		7.53	16.9					vik/vik vs. +/+ Tlr7-/-	<0.0001
								vik/vik vs. vik/+ Tlr7-/-	<0.0001
								vik/vik vs. vik/vik Tlr7-/-	<0.0001
								+/+ Tlr7-/- vs. vik/+ Tlr7-/-	>0.9999
								+/+ Tlr7-/- vs. vik/vik Tlr7-/-	0.9813
								vik/+ Tlr7-/- vs. vik/vik Tlr7-/-	0.9679

## Sheet: Figure 4f
	% eTH cells of CD4+ cells							One-way ANOVA on log transformed data
	Tnip1+/+	Tnip1vik/+	Tnip1vik/vik	Tnip1+/+ Tlr7-/-	Tnip1vik/+ Tlr7-/-	Tnip1vik/vik Tlr7-/-		Tukey's multiple comparisons test	P Value
	3.21	1.78	5.76	2.24	1.2	1.63		+/+ vs. vik/+	0.1572
	1.49	1.77	3.05	1.17	1.19	2.3		+/+ vs. vik/vik	<0.0001
	1.1	2.28	6.09	0.76	1.27	2.32		+/+ vs. +/+ Tlr7-/-	0.884
	1.26	7.23	6.57	1.54	1.03	1.59		+/+ vs. vik/+ Tlr7-/-	0.8702
	1.73	4.65	3.76	1.2	1.06	1.52		+/+ vs. vik/vik Tlr7-/-	>0.9999
	1.03	4.37	5.73		2.58	0.93		vik/+ vs. vik/vik	0.0074
	1.44	1.85	5.32		1.15	1.35		vik/+ vs. +/+ Tlr7-/-	0.0241
	3.5	3.35	4.68		1.45	1.15		vik/+ vs. vik/+ Tlr7-/-	0.0067
		1.14	5.56		1.61	3.16		vik/+ vs. vik/vik Tlr7-/-	0.128
		2.48	6.95					vik/vik vs. +/+ Tlr7-/-	<0.0001
								vik/vik vs. vik/+ Tlr7-/-	<0.0001
								vik/vik vs. vik/vik Tlr7-/-	<0.0001
								+/+ Tlr7-/- vs. vik/+ Tlr7-/-	>0.9999
								+/+ Tlr7-/- vs. vik/vik Tlr7-/-	0.8812
								vik/+ Tlr7-/- vs. vik/vik Tlr7-/-	0.864
