# Supplementary material for: A TNIP1-driven systemic autoimmune disorder with elevated IgG4
Source: Nat Immunol. 2024 Jul 26;25(9):1678–91. doi: 10.1038/s41590-024-01902-0 (PMC11362012; doi:10.1038/s41590-024-01902-0)
Supplement: Supplementary file 8 — Image files Fig. 5j. [file 41590_2024_1902_MOESM8_ESM.zip]

Archive with 12 entries (12 files):
- Fig 5j Q333PhaTNIP-tnip.tif
- __MACOSX/._Fig 5j Q333PhaTNIP-tnip.tif
- Fig 5j Q333PhaTNIP-dna.tif
- __MACOSX/._Fig 5j Q333PhaTNIP-dna.tif
- Fig 5j D472NTNIPha-dna.tif
- __MACOSX/._Fig 5j D472NTNIPha-dna.tif
- Fig 5j D472NTNIPha-tnip.tif
- __MACOSX/._Fig 5j D472NTNIPha-tnip.tif
- Fig 5j wthaTNIP-dna.tif
- __MACOSX/._Fig 5j wthaTNIP-dna.tif
- Fig 5j wthaTNIP-tnip.tif
- __MACOSX/._Fig 5j wthaTNIP-tnip.tif
