# Supplementary material for: A TNIP1-driven systemic autoimmune disorder with elevated IgG4
Source: Nat Immunol. 2024 Jul 26;25(9):1678–91. doi: 10.1038/s41590-024-01902-0 (PMC11362012; doi:10.1038/s41590-024-01902-0)
Supplement: Supplementary file 10 — Statistical source data. [file 41590_2024_1902_MOESM10_ESM.xlsx]

## Sheet: Figure 5a
	NF-κB luciferase assay (RLU)
	A	B	C	D	E		One-way ANOVA
	empty vector	MYD88 (200 ng)	MYD88 (200 ng) + TNIP1 WT (600 ng)	MYD88 (200 ng) + TNIP1 Q333P (600 ng)	MYD88 (200 ng) + TNIP1 D472N (600 ng)		Tukey's multiple comparisons test	P Value
	4.19132	92.8568	72.9764	73.1949	91.2002		empty vector vs. MYD88 (200 ng)	<0.0001
	4.75764	88.1935	82.31	67.7727	93.0952		empty vector vs. Column C	<0.0001
	4.49319	92.9469	79.4168	65.741	90.3162		empty vector vs. Column D	<0.0001
							empty vector vs. Column E	<0.0001
							MYD88 (200 ng) vs. Column C	0.0028
							MYD88 (200 ng) vs. Column D	<0.0001
							MYD88 (200 ng) vs. Column E	>0.9999
							Column C vs. Column D	0.0257
							Column C vs. Column E	0.0025
							Column D vs. Column E	<0.0001

## Sheet: Figure 5b
	NF-κB luciferase assay (RLU)
	A	B	C	D	E		One-way ANOVA
	empty vector	TBK1 (200 ng)	pcDNA + TBK1 (200 ng) + TNIP1 WT (200 ng)	pcDNA + TBK1 (200 ng) + TNIP1 Q333P (200 ng)	pcDNA + TBK1 (200 ng) + TNIP1 D472N (200 ng)		Tukey's multiple comparisons test	P Value
	0.761802	1.14986	0.358049	0.458396	1.735		empty vector vs. TBK1 (200 ng)	0.0016
	0.167172	1.25608	0.409527	0.42602	1.63503		empty vector vs. Column C	>0.9999
	0.180029	1.11568	0.379614	0.418612	1.97817		empty vector vs. Column D	0.99
							empty vector vs. Column E	<0.0001
							TBK1 (200 ng) vs. Column C	0.0018
							TBK1 (200 ng) vs. Column D	0.0029
							TBK1 (200 ng) vs. Column E	0.0112
							Column C vs. Column D	0.9956
							Column C vs. Column E	<0.0001
							Column D vs. Column E	<0.0001

## Sheet: Figure 5c
	NF-κB luciferase assay (RLU)
	A	B	C	D	E		One-way ANOVA
	empty vector	hTRAF6 (400 ng)	pcDNA + hTRAF6 (400 ng) + TNIP1 WT (200 ng)	pcDNA + hTRAF6 (400 ng) + TNIP1 Q333P (200 ng)	pcDNA + hTRAF6 (400 ng) + TNIP1 D472N (200 ng)		Tukey's multiple comparisons test	P Value
	1.38287	13.7393	9.2658	9.6149	27.2475		empty vector vs. hTRAF6 (400 ng)	<0.0001
	1.35773	12.9432	8.25772	8.56163	27.1271		empty vector vs. Column C	<0.0001
	1.29627	11.3563	8.376	8.46377	26.5016		empty vector vs. Column D	<0.0001
							empty vector vs. Column E	<0.0001
							hTRAF6 (400 ng) vs. Column C	0.0002
							hTRAF6 (400 ng) vs. Column D	0.0004
							hTRAF6 (400 ng) vs. Column E	<0.0001
							Column C vs. Column D	0.9909
							Column C vs. Column E	<0.0001
							Column D vs. Column E	<0.0001

## Sheet: Figure 5e
	IFNβ luciferase assay (RLU)
	A	B	C	D	E			One-way ANOVA
	empty vector	Myd88 (200 ng)	pcDNA + Myd88(200 ng) + TNIP1 WT (600 ng)	pcDNA + My888 (200 ng) + TNIP1 Q333P (600 ng)	pcDNA + My888 (200 ng) + TNIP1 D472N(600 ng)			Tukey's multiple comparisons test	P Value
	0.127833	0.656128	0.304748	0.463605	0.426827			empty vector vs. Myd88 (200 ng)	<0.0001
	0.124357	0.728567	0.295763	0.464127	0.468394			empty vector vs. Column C	<0.0001
	0.134272	0.704441	0.310369	0.524929	0.445618			empty vector vs. Column D	<0.0001
								empty vector vs. Column E	<0.0001
								Myd88 (200 ng) vs. Column C	<0.0001
								Myd88 (200 ng) vs. Column D	<0.0001
								Myd88 (200 ng) vs. Column E	<0.0001
								Column C vs. Column D	<0.0001
								Column C vs. Column E	0.0003
								Column D vs. Column E	0.4098

## Sheet: Figure 5f
	IFNβ luciferase assay (RLU)
	A	B	C	D	E		One-way ANOVA
	empty vector	TBK1 (200 ng)	pcDNA + TBK1 (200 ng) + TNIP1 WT (400 ng)	pcDNA + TBK1 (200 ng) + TNIP1 Q333P (400 ng)	pcDNA + TBK1 (200 ng) + TNIP1 D472N (400 ng)		Tukey's multiple comparisons test	P Value
	0.0283	5.94688	1.94935	4.40023	2.04229		empty vector vs. TBK1 (200 ng)	<0.0001
	0.027568	5.94548	2.27574	4.72215	2.16978		empty vector vs. Column C	<0.0001
	0.027689	5.38096	1.79982	4.12199	1.57055		empty vector vs. Column D	<0.0001
							empty vector vs. Column E	<0.0001
							TBK1 (200 ng) vs. Column C	<0.0001
							TBK1 (200 ng) vs. Column D	0.0008
							TBK1 (200 ng) vs. Column E	<0.0001
							Column C vs. Column D	<0.0001
							Column C vs. Column E	0.9953
							Column D vs. Column E	<0.0001

## Sheet: Figure 5g
	IFNβ luciferase assay (RLU)								One-way ANOVA
	A	B	C	D	E	F	G		Tukey's multiple comparisons test	P value
	empty vector	TBK1 (200 ng)	TBK1 (200 ng) + TNIP1 WT(400 ng)	TBK1 (200 ng) + TNIP1 WT (200 ng) + TNIP1 Q333P (200 ng)	TBK1 (200 ng) + TNIP1 Q333P (400 ng)	TBK1 (200 ng) + TNIP1 WT (200 ng) + TNIP1 D472N (200 ng)	TBK1 (200 ng) + TNIP1 D472N (400 ng)		empty vector vs. TBK1 (200 ng)	<0.0001
	0.031333	4.13825	0.634274	0.565054	1.84756	0.895773	0.65681		empty vector vs. Column C	0.17
	0.02969	3.81	0.524208	0.789527	2.15847	0.801295	0.617416		empty vector vs. Column D	0.0352
	0.032526	3.10262	0.545152	0.89547	1.59135	0.619678	0.536792		empty vector vs. Column E	<0.0001
									empty vector vs. Column F	0.0287
									empty vector vs. Column G	0.1268
									TBK1 (200 ng) vs. Column C	<0.0001
									TBK1 (200 ng) vs. Column D	<0.0001
									TBK1 (200 ng) vs. Column E	<0.0001
									TBK1 (200 ng) vs. Column F	<0.0001
									TBK1 (200 ng) vs. Column G	<0.0001
									Column C vs. Column D	0.9639
									Column C vs. Column E	0.0002
									Column C vs. Column F	0.939
									Column C vs. Column G	>0.9999
									Column D vs. Column E	0.001
									Column D vs. Column F	>0.9999
									Column D vs. Column G	0.9876
									Column E vs. Column F	0.0012
									Column E vs. Column G	0.0003
									Column F vs. Column G	0.975

## Sheet: Figure 5h
	NF-κB luciferase assay (RLU)								One-way ANOVA
	A	B	C	D	E	F	G		Tukey's multiple comparisons test	P Value
	empty vector	TBK1 (200 ng)	TBK1 (200 ng) + TNIP1 WT(400 ng)	TBK1 (200 ng) + TNIP1 WT (200 ng) + TNIP1 Q333P (200 ng)	TBK1 (200 ng) + TNIP1 Q333P (400 ng)	TBK1 (200 ng) + TNIP1 WT (200 ng) + TNIP1 D472N (200 ng)	TBK1 (200 ng) + TNIP1 D472N (400 ng)		empty vector vs. TBK1 (200 ng)	<0.0001
	2.15238	8.96577	3.64516	3.04463	3.53424	10.0652	28.6095		empty vector vs. Column C	0.0333
	2.00868	7.97748	3.63334	3.09956	3.47979	10.526	26.2889		empty vector vs. Column D	0.3027
	2.04527	8.86996	3.49108	2.96105	3.93441	9.97786	27.1875		empty vector vs. Column E	0.0257
									empty vector vs. Column F	<0.0001
									empty vector vs. Column G	<0.0001
									TBK1 (200 ng) vs. Column C	<0.0001
									TBK1 (200 ng) vs. Column D	<0.0001
									TBK1 (200 ng) vs. Column E	<0.0001
									TBK1 (200 ng) vs. Column F	0.0252
									TBK1 (200 ng) vs. Column G	<0.0001
									Column C vs. Column D	0.8284
									Column C vs. Column E	>0.9999
									Column C vs. Column F	<0.0001
									Column C vs. Column G	<0.0001
									Column D vs. Column E	0.7566
									Column D vs. Column F	<0.0001
									Column D vs. Column G	<0.0001
									Column E vs. Column F	<0.0001
									Column E vs. Column G	<0.0001
									Column F vs. Column G	<0.0001

## Sheet: Figure 5i
		IFNβ ELISA (pg/mL)
		+/+					vik/vik							Two-way ANOVA with Šídák's multiple comparisons test
	Media	0	0	0	0	0	0	0	0	0	0			+/+ - vik/vik	P value
	CpG-A	98.14	260.54	127.81	50.86	79.27	74.35	209.9	432.91	527.81	257.05			Media	>0.9999
	R-848	22.28	30.58	23.55	15.34	14.55	42.88	35.74	25.43	14.09	61.08			CpG-A	0.0038
	R-837	65.08	119.51	49.77	60.99	103.37	101.1	71.14	193.42	127.46	163.48			R-848	0.9993
	E. coli	113.4	35.94	35.94	300.4	131.64	180.7	185.54	45.8	67.5	79.74			R-837	0.8254
														E. coli	0.9998

## Sheet: Figure 5k
	Particle size (µm2)					One-way ANOVA
	WT	Q333P	D472N			Tukey's multiple comparisons test	P value
	43.101	0.703	4.359			WT vs. Q333P	0.024
	11.745	1.076	2.343			WT vs. D472N	<0.0001
	0.774	1.675	62.926			Q333P vs. D472N	<0.0001
	0.5	0.5	65.271
	3.038	1.411	1.816
	15.985	1.823	1.063
	4.084	7.757	0.684
	10.33	0.568	10.806
	1.733	8.272	0.748
	1.917	18.313	114.745
	1.625	0.785	1.093
	0.628	10.099	2.02
	2.391	0.705	15.268
	3.068	8.373	0.553
	14.396	1.447	121.574
	25.513	0.517	1.079
	26.72	0.701	26.694
	1.786	0.558	1.642
	2.581	1.211	2.196
	1.111	0.901	0.647
	2.67	2.449	35.652
	43.101	0.733	1.522
	11.745	2.095	1.256
	0.774	2.536	1.885
	0.5	1.6	1.359
	3.038	74.959	101.895
	15.985	0.819	0.502
	4.084	6.728	1.143
	10.33	3.667	0.95
	1.733	0.639	1.561
	1.917	9.233	29.317
	1.625	11.411	2.511
	0.628	26.388	7.251
	2.391	4.561	6.7
	3.068	2.155	4.067
	14.396	0.515	3.368
	25.513	62.54	0.757
	26.72	0.004	0.675
	1.786	2.536	1.218
	2.581	1.6	3.22
	1.111	0.48	0.838
	95.879	0.004	0.905
	2.67	0.007	74.382
	0.885	0.004	1.376
	19.385	0.819	0.83
	8.789	0.009	0.699
	1.094	0.013	7.62
	54.049	0.002	3.246
	0.718	6.728	2.725
	19.389	0.343	1.001
	3.617	0.017	39.834
	5.281	0.007	4.996
	0.901	0.006	0.523
	21.986	3.667	1.138
	0.789	0.036	29.818
	7.054	0.639	0.607
	9.164	9.233	0.558
	4.805	0.002	108.66
	20.637	0.007	4.7
	1.52	0.037	19.323
	0.901	0.006	1.889
	1.271	11.411	4.226
	0.654	0.219	5.182
	87.691	0.067	0.543
	2.968	4.561	1.001
	0.613	0.009	0.583
	1.593	0.002	2.729
	22.62	0.274	2.742
	1.074	0.474	0.538
	0.877	0.004	1.379
	1.932	0.111	8.21
	0.686	0.002	1.494
	0.521	0.004	2.865
	0.568	0.004	2.637
	5.48	0.219	0.988
	8.619	0.204	2.118
	2.629	0.127	0.81
	7.985	0.052	15.015
	0.763	0.129	5.83
	1.194	2.155	0.879
	35.68	0.452	2.196
	7.234	0.004	3.819
	4.925	0.283	5.247
	0.973	0.026	2.298
	1.079	0.111	2.279
	16.169	0.135	2.927
	11.542	0.515	24.066
	0.594	0.007	5.099
	4.14	0.004	1.715
	0.847	0.021	4.85
	5.75	0.007	2.601
	0.671	0.004	7.796
	7.963	0.006	0.549
	5.648	0.249	7.554
	17.11	0.006	4.202
	3.915	0.03	4.239
	0.632	0.004	5.731
	21.606	0.002	2.251
	1.372	0.006	1.885
	0.688	0.009	1.102
	1.064	0.388	1.447
	1.312	0.007	0.783
	1.445	0.004	2.695
	2.83	5.414	5.982
	31.727	1.224	0.577
	0.753	0.635	0.774
	0.547	0.071	2.7
	15.116	0.002	112
	2.566	0.255	0.641
	0.602	0.002	19.921
	0.969	0.639	2.965
	38.922	0.414	0.688
	1.211	0.069	12.901
	11.134	1.173	0.662
	0.667	5.279	1.338
	0.568	0.187	20.935
	0.75	0.178	4.241
	40.616	0.077	0.926
	0.502	3.403	2.907
	1.25	0.227	112
	12.247	0.272	3.913
	30.421	0.049	151
	18.991	0.032	10.706
	0.648	22.974	3.047
	1.027	0.002	0.519
	0.5	0.002	0.753
	22.406	0.024	27.265
	1.124	3.484	7.959
	0.976	1.908	0.761
	1.051	0.54	0.549
	0.83	0.639	0.718
	2.998	0.542	1.188
	0.669	12.442	42.953
	4.389	0.59	6.465
	0.851	0.007	0.933
	2.343	0.002	0.72
	5.193	0.002	1.338
	0.883	0.002	2.076
	1.07	0.006	47.402
	5.378	0.007	13.896
	0.568	0.305	1.115
	1.16	4.64	2.183
	20.798	0.011	1.722
	0.796	0.051	1.252
	115.09	0.002	3.017
	8.45	0.142	0.596
	1.681	0.72	14.458
	0.939	0.523	74.927
	0.707	0.062	10.495
	15.879	0.103	1.034
	2.054	0.004	3.892
	0.538	0.019	0.933
	0.886	0.006	1.34
	0.572	0.051	40
	0.753	0.069	40
	5.841	0.079	5.302
	17.903	0.469	40.099
	27.794	2.125	0.915
	3.606	0.006	0.701
	33.609	0.039	0.699
	6.999	0.037	18.527
	3.784	0.191	1.004
	0.819	0.107	0.92
	1.69	0.032	2.09
	0.605	0.141	78
	0.609	6.141	100
	19.668	8.95	8.118
	0.772	4.175	8.585
	1.927	0.77	3.231
	2.084	13.549	3.077
	0.504	0.59	1.091
	1.141	0.735	1.059
	9.106	4.498	0.671
	0.594	5.933	1.417
	0.781	6.788	126.141
	15.852	0.815	133.873
	4.428	0.592	1.053
	6.908	0.692	0.916
	0.53	4.112	2.123
	1.58	41.697	1.098
	21.795	6.673	1.019
	1.801	1.1	0.677
	0.519	2.219	2.228
	0.656	1.497	1.301
	96.677	3.229	144
	2.063	0.579	140
	1.497	0.564	0.913
	6.842	14.359	1.533
	0.832	0.665	35.288
	4.73	4.037	3.705
	0.862	1.265	2.586
	1.921	0.935	0.858
	0.628	4.25	125.661
	0.813	0.956	58
	8.33	13.131	60
	0.937	4.694	36.3
	0.875	0.718	1.392
	12.057	1.374	0.716
	27.831	7.704	22.783
	0.602	1.096	8.011
	30.245	0.735	1.218
	27.246	2.344	44.519
	1.829	5.146	0.63
	46.648	0.6	106.531
	6.239	0.527	81.155
	0.751	1.282	2.266
	1.675	0.808	2.607
	7.582	1.368	11.797
	2.451	0.671	1.068
	1.314	1.709	1.908
	0.838	7.655	6.829
	1.711	7.901	5.976
	0.755	1.256	5.292
	0.602	0.93	27.754
	46.317	1.064	0.744
	3.521	1.306	15.819
	29.872	1.282	13.984
	0.838	1.675	0.753
	0.56	2.901	5.129
	0.967	0.56	13.364
	41.663	3.253	0.725
	1.432	2.078	61.689
	7.472	1.808	2.798
	5.498	93.062	3.257
	1.205	1.079	3.148
	12.387	0.53	1.302
	1.932	5.191	14.977
	2.59	4.329	99.535
	1.919	0.913	7.275
	50.404	22.788	5.601
	4.082	2.483	2.787
	8.175	2.614	0.534
	0.774	0.733	2.215
	2.039	0.973	105.986
	3.735	3.233	5.386
	4.046	3.746	0.916
	0.583	0.843	0.858
	3.214	10.197	2.313
	1.07	1.179	4.739
	0.918	8.041	2.901
	5.856	1.076	0.575
	1.083	0.75	1.713
	0.641	1.376	8.229
	0.53	18.517	2.181
	0.853	0.605	56.903
	0.686	0.695	3.626
	2.178	0.639	1.87
	1.027	17.241	97.723
	0.924	2.288	31.962
	7.993	2.745	105.069
	1.795	0.605	0.549
	0.945	1.994	0.545
	0.733	0.682	0.5
	12.264	2.371	0.991
	2.328	0.684	4.473
	13.002	1.28	1.085
	9.288	1.379	0.673
	2.819	0.654	14.008
	5.944	20.24	10.167
	1.263	0.633	54.978
	1.441	0.532	0.686
	1.986	3.115	11.134
	0.712	0.609	7.856
	1.119	7.266	1.227
	1.865	1.604	0.879
	2.313	0.519	0.523
	0.542	1.585	6.739
	14.218	0.974	1.9
	0.991	0.886
	0.757	17.91
	26.844	10.18
	19.898	38.15
	1.282	0.62
	0.603	1.113
	3.724	1.415
	0.855	2.53
	2.991	27.284
	1.291	1.025
	3.544	0.502
	2.77	0.74
	0.596	0.53
	2.655	20.2
	27.466	0.637
	7.968	0.699
	1.147	0.939
	5.182	0.596
	1.4	0.656
	2.399	0.943
	3.707	0.858
	0.553	0.712
	1.271	10.232
	0.796	0.993
	1.132	1.647
	1.029	2.477
	1.177	1.524
	0.832	0.802
	14.346	1.014
	5.095	6.293
	0.547	0.547
	1.353	3.881
	1.644	20.993
		2.007
		0.542
		2.905
		0.645
