# Supplementary material for: A TNIP1-driven systemic autoimmune disorder with elevated IgG4
Source: Nat Immunol. 2024 Jul 26;25(9):1678–91. doi: 10.1038/s41590-024-01902-0 (PMC11362012; doi:10.1038/s41590-024-01902-0)
Supplement: Supplementary file 11 — Statistical source data. [file 41590_2024_1902_MOESM11_ESM.xlsx]

## Sheet: Figure 6a
	Percentage of cells with TNIP1-MYD88 colocalisation
		colocalization	no colocalization
	WT TNIP1	38	62
	Q333P TNIP1	3	97
	D472N TNIP1	0	100
