# Supplementary material for: A TNIP1-driven systemic autoimmune disorder with elevated IgG4
Source: Nat Immunol. 2024 Jul 26;25(9):1678–91. doi: 10.1038/s41590-024-01902-0 (PMC11362012; doi:10.1038/s41590-024-01902-0)
Supplement: Supplementary file 12 — Image files for Fig. 6a,b,d. [file 41590_2024_1902_MOESM12_ESM.zip]

Archive with 42 entries (42 files):
- Fig 6a Q333PTNIP+Atg7-atg7.jpg
- __MACOSX/._Fig 6a Q333PTNIP+Atg7-atg7.jpg
- Fig 6a Q333PTNIP+Atg7-dna.jpg
- __MACOSX/._Fig 6a Q333PTNIP+Atg7-dna.jpg
- Fig 6a Q333PTNIP+Atg7-tnip.jpg
- __MACOSX/._Fig 6a Q333PTNIP+Atg7-tnip.jpg
- Fig 6a wtTNIP+Atg7-atg7.jpg
- __MACOSX/._Fig 6a wtTNIP+Atg7-atg7.jpg
- Fig 6a wtTNIP+Atg7-dna.jpg
- __MACOSX/._Fig 6a wtTNIP+Atg7-dna.jpg
- Fig 6a wtTNIP+Atg7-tnip.jpg
- __MACOSX/._Fig 6a wtTNIP+Atg7-tnip.jpg
- Fig 6b  d472nTNIP+MyD88-tnip.jpg
- __MACOSX/._Fig 6b  d472nTNIP+MyD88-tnip.jpg
- Fig 6b d472nTNIP+MyD88-dna.jpg
- __MACOSX/._Fig 6b d472nTNIP+MyD88-dna.jpg
- Fig 6b d472nTNIP+MyD88-myd88.jpg
- __MACOSX/._Fig 6b d472nTNIP+MyD88-myd88.jpg
- Fig 6b Q333PTNIPHA+MyD88-dna.jpg
- __MACOSX/._Fig 6b Q333PTNIPHA+MyD88-dna.jpg
- Fig 6b Q333PTNIPHA+MyD88-myd88.jpg
- __MACOSX/._Fig 6b Q333PTNIPHA+MyD88-myd88.jpg
- Fig 6b Q333PTNIPHA+MyD88-tnip.jpg
- __MACOSX/._Fig 6b Q333PTNIPHA+MyD88-tnip.jpg
- Fig 6b WTTNIP+MyD88-dna.jpg
- __MACOSX/._Fig 6b WTTNIP+MyD88-dna.jpg
- Fig 6b WTTNIP+MyD88-myd88.jpg
- __MACOSX/._Fig 6b WTTNIP+MyD88-myd88.jpg
- Fig 6b WTTNIP+MyD88-tnip.jpg
- __MACOSX/._Fig 6b WTTNIP+MyD88-tnip.jpg
- Fig 6d IRAK1+Q333PTNIP-dna.jpg
- __MACOSX/._Fig 6d IRAK1+Q333PTNIP-dna.jpg
- Fig 6d IRAK1+Q333PTNIP-IRAK.jpg
- __MACOSX/._Fig 6d IRAK1+Q333PTNIP-IRAK.jpg
- Fig 6d IRAK1+Q333PTNIP-tnip.jpg
- __MACOSX/._Fig 6d IRAK1+Q333PTNIP-tnip.jpg
- Fig 6d IRAK1+WTTNIP-dna.jpg
- __MACOSX/._Fig 6d IRAK1+WTTNIP-dna.jpg
- Fig 6d IRAK1+WTTNIP-IRAK.jpg
- __MACOSX/._Fig 6d IRAK1+WTTNIP-IRAK.jpg
- Fig 6d IRAK1+WTTNIP-tnip.jpg
- __MACOSX/._Fig 6d IRAK1+WTTNIP-tnip.jpg
