# Supplementary material for: A TNIP1-driven systemic autoimmune disorder with elevated IgG4
Source: Nat Immunol. 2024 Jul 26;25(9):1678–91. doi: 10.1038/s41590-024-01902-0 (PMC11362012; doi:10.1038/s41590-024-01902-0)
Supplement: Supplementary file 13 — Statistical source data. [file 41590_2024_1902_MOESM13_ESM.xlsx]

## Sheet: Figure 7b
		% Live proliferating cells of B220+ cells
		Soluble				Beads
	Media	0.8	0.86	0.98	0.77	0.25	0.37	0.36	0.24
	IgM	1.06	1.41	1.26	1.57	0.85	0.86	0.98	0.68
	CpG	53.5	49.8	50.1	50.3	6.53	9.86	10.7	9.66
	CpG+IgM	57.6	58	57.7	57.7	30	30.7	32.3	31.1

## Sheet: Figure 7d
		% Live proliferating cells of B220+ cells									Two-way ANOVA (Sidak's multiple comparisons test)
		Wild type				Vikala					Wild type - Vikala	P value
	Beads	1.96	1.44	0.505	0.49	0.95	0.875	0.725	1		Beads	>0.9999
	Beads IgM	1.12	0.895	0.555	0.585	0.55	0.275	0.365	0.38		Beads IgM	>0.9999
	Beads CpG	4.67	4.99	1.8	1.505	3.58	3.585	3.305	2.42		Beads CpG	>0.9999
	Beads CpG+IgM	20.05	17.85	16.65	15.45	26.65	27.05	22.3	22.55		Beads CpG+IgM	0.1335
	CpG	19.4	15.6	18.25	28.65	16.4	17.95	18.3	18.4		CpG	0.9404
	IgM+CpG	27.2	43	35.95	42.65	47.25	49.6	31.85	28.2		IgM+CpG	0.9856
