# Supplementary material for: A TNIP1-driven systemic autoimmune disorder with elevated IgG4
Source: Nat Immunol. 2024 Jul 26;25(9):1678–91. doi: 10.1038/s41590-024-01902-0 (PMC11362012; doi:10.1038/s41590-024-01902-0)
Supplement: Supplementary file 14 — Image files for Fig. 8a–c. [file 41590_2024_1902_MOESM14_ESM.zip]

Archive with 16 entries (16 files):
- Fig 8b MTDR_oligomycin q333PTNIP.tif
- __MACOSX/._Fig 8b MTDR_oligomycin q333PTNIP.tif
- Fig 8a MTDR_wtTNIP.tif
- __MACOSX/._Fig 8a MTDR_wtTNIP.tif
- Fig 8a MTDR_q333pTNIP.tif
- __MACOSX/._Fig 8a MTDR_q333pTNIP.tif
- Fig 8b MTDR_oligomycin wtTNIP.tif
- __MACOSX/._Fig 8b MTDR_oligomycin wtTNIP.tif
- Fig 8c 800X _80kV _Hom_14F.jpg
- __MACOSX/._Fig 8c 800X _80kV _Hom_14F.jpg
- Fig 8c 10kX _80kV _Hom_14F.jpg
- __MACOSX/._Fig 8c 10kX _80kV _Hom_14F.jpg
- Fig 8c 10kX _80kV _WT_68F.jpg
- __MACOSX/._Fig 8c 10kX _80kV _WT_68F.jpg
- Fig 8c 800X _80kV _WT_68F.jpg
- __MACOSX/._Fig 8c 800X _80kV _WT_68F.jpg
