# Supplementary material for: A TNIP1-driven systemic autoimmune disorder with elevated IgG4
Source: Nat Immunol. 2024 Jul 26;25(9):1678–91. doi: 10.1038/s41590-024-01902-0 (PMC11362012; doi:10.1038/s41590-024-01902-0)
Supplement: Supplementary file 15 — Statistical source data for Extended Data Figs. 2–5. [file 41590_2024_1902_MOESM15_ESM.xlsx]

## Sheet: Ext 2
	ext Fig 2a							ext Fig 2b												ext Fig 2a			ext Fig 2d							ext Fig 2f							ext Fig 2g
	anti-DNA ELISA OD405				One-way ANOVA on log transformed data			anti-DNA ELISA OD405												Two-way ANOVA with Sidak's multiple comparison test			Glomerular Score				One-way ANOVA			12 wk spleen mass (g)				One-way ANOVA			24 wk spleen mass (g)				One-way ANOVA
	Tnip1+/+	Tnip1+/vik	Tnip1vik/vik		Tukey's multiple comparisons test	P value			10 weeks					24 weeks						10 Weeks - 24 Weeks	P value		+/+	vik/+	vik/vik		Tukey's multiple comparisons test	P value		+/+	vik/+	vik/vik		Tukey's multiple comparisons test	P value		+/+	vik/+	vik/vik		Tukey's multiple comparisons test	P value
	0.208	0.445	2.56		Tnip1+/+ vs. Tnip1+/vik	0.8531		Tnip1+/+	0.909175	0.509475	0.275925	0.118375		0.772975	0.215601	0.68111	0.0754655			Tnip1+/+	0.9999		0	0	0		+/+ vs. vik/+	0.7225		0.12	0.12	0.09		+/+ vs. vik/+	0.3307		0.11	0.14	0.2		+/+ vs. vik/+	0.9995
	0.1	0.317	0.215		Tnip1+/+ vs. Tnip1vik/vik	0.028		Tnip1+/vik	0.592825	1.63698	0.379175	0.081225	0.447825	1.25497	3.40809	0.283748	0.529244	1.13515		Tnip1+/vik	0.0407		0	0	1		+/+ vs. vik/vik	0.287		0.06	0.12	0.12		+/+ vs. vik/vik	0.9382		0.11	0.14	0.17		+/+ vs. vik/vik	0.1718
	0.326	0.161	0.636		Tnip1+/vik vs. Tnip1vik/vik	0.006		Tnip1vik/vik	0.611875	1.64993	0.776675	0.432575		1.48782	2.49927	1.88591	0.515542			Tnip1vik/vik	0.0553		0	0	0		vik/+ vs. vik/vik	0.7342		0.11	0.12	0.12		vik/+ vs. vik/vik	0.4768		0.13	0.13	0.16		vik/+ vs. vik/vik	0.1445
	0.668	0.055	1.071																				0	0	0					0.08	0.11	0.09					0.18	0.1	0.2
	0.226	0.187	1.319																				0	0	0					0.11	0.12	0.11					0.11	0.14	0.14
	0.362	1.054	0.355																				0	0	0						0.09	0.07					0.16	0.14	0.11
	0.363	0.144	0.269																				0	1	0													0.14
	0.152	0.053	1.043																				0	0	0
	0.083	0.168	0.448																				0	0	1					12 wk splenocyte count				One-way ANOVA			24 wk splenocyte count				One-way ANOVA
	0.454	0.248																					0							+/+	vik/+	vik/vik		Tukey's multiple comparisons test	P value		+/+	vik/+	vik/vik		Tukey's multiple comparisons test	P value
		0.402																												25400000	28300000	32600000		+/+ vs. vik/+	0.1553		50700000	47500000	102000000		+/+ vs. vik/+	0.9781
		0.168																					Interstitial Score							13700000	41600000	35300000		+/+ vs. vik/vik	0.2051		54300000	43600000	41000000		+/+ vs. vik/vik	0.6812
																							+/+	vik/+	vik/vik		One-way ANOVA			17200000	37000000	28500000		vik/+ vs. vik/vik	0.982		56800000	64200000	40300000		vik/+ vs. vik/vik	0.7803
																							0	1	0		Tukey's multiple comparisons test	P value		15800000	21600000	16900000					89800000	44700000	104000000
																							0	0	0		+/+ vs. vik/+	0.7277		21700000	23400000	21200000					45000000	65100000	65700000
																							0	1	0		+/+ vs. vik/vik	0.495			15400000	28000000					72500000	87800000	81600000
																							0	0	0		vik/+ vs. vik/vik	0.1703										95200000
																							0	0	0
																							0	0	0
																							1	1	0
																							0	0	0
																							0	0	0
																							1

## Sheet: Ext 3
	ext Fig 3a							ext Fig 3b							ext Fig 3c							ext Fig 3d								ext Fig 3e							ext Fig 3f							ext Fig 3g
	Activated T % of CD4 T cells				One-way ANOVA on log transformed data			Treg of CD4 T cells				One-way ANOVA on log transformed data			Tfr % of CD4+ cells				One-way ANOVA on log transformed data			pDCs % of leukocytes				One-way ANOVA on log transformed data				Granulocytes % of leukocytes				One-way ANOVA on log transformed data			Monocyte % of leukocytes				One-way ANOVA on log transformed data			GC B Total
	Tnip1+/+	Tnip1+/vik	Tnip1vik/vik		Tukey's multiple comparisons test	P Value		Tnip1+/+	Tnip1+/vik	Tnip1vik/vik		Tukey's multiple comparisons test	P Value		Tnip1+/+	Tnip1+/vik	Tnip1vik/vik		Tukey's multiple comparisons test	P Value		Tnip1+/+	Tnip1vik/+	Tnipvik/vik		Tukey's multiple comparisons test	P Value			Tnip1+/+	Tnip1+/vik	Tnip1vik/vik		Tukey's multiple comparisons test	P Value		Tnip1+/+	Tnip1+/vik	Tnip1vik/vik		Tukey's multiple comparisons test	P Value		Tnip1 (+/+)	Tnip1 (point/+)	Tnip1 (point/point)	Tnip1 (point/+) Myd88(-/-)	Tnip1 (point/point) Myd88(-/-)
	15.6	20.8	22.3		Tnip1+/+ vs. Tnip1+/vik	0.2543		18.5	24	28.7		Tnip1+/+ vs. Tnip1+/vik	0.8047		2.59	5.54	16.1		Tnip1+/+ vs. Tnip1+/vik	0.0547		0.06	0.047	0.034		Tnip1+/+ vs. Tnip1vik/+	0.8212			2.32	2.6	1.32		+/+ vs. vik/+	0.8739		1.19	1.38	1.07		+/+ vs. vik/+	0.6746		24336	276120	404880	20286	85400
	13.9	21.7	16.4		Tnip1+/+ vs. Tnip1vik/vik	0.0554		30.7	25.9	35.1		Tnip1+/+ vs. Tnip1vik/vik	0.1542		3.22	9.67	14.5		Tnip1+/+ vs. Tnip1vik/vik	<0.0001		0.33	0.047	0.071		Tnip1+/+ vs. Tnipvik/vik	0.9542			1.94	1.19	2.85		+/+ vs. vik/vik	0.1453		1.09	1.66	1.02		+/+ vs. vik/vik	0.7828		220160	219520	501320	82040	13560
	12.9	16.3	27.7		Tnip1+/vik vs. Tnip1vik/vik	0.6388		23.3	23.6	33.4		Tnip1+/vik vs. Tnip1vik/vik	0.3843		4.24	5.71	23.5		Tnip1+/vik vs. Tnip1vik/vik	0.0001		0.055	0.08	0.039		Tnip1vik/+ vs. Tnipvik/vik	0.9489			1.47	2.19	0.87		vik/+ vs. vik/vik	0.3032		0.94	1.34	1.46		vik/+ vs. vik/vik	0.9887		201950	166750	1083950	61080	48202
	18.6	19.5	19.5					33.1	24.9	31.6					3.18	4.43	9.77					0.038	0.29	0.052						3.06	0.93	1.06					1.45	1.46	1.3					195170	1079650	239560	61110
	19.3	18.3	24.4					21.1	27.1	34.7					8.35	7.17	7.91					0.056	0.057	0.35						0.98	3.3	1.88					0.94	1.33	1.89					67118	169950	421660	7140
	27.7	28.9	18.3					31.3	29.9	24.5					5.78	5.21	8.78					0.024	0.16	0.058						2.52	1.53	0.41					2.42	1.76	0.96					55126	482160	517980	61778
	20.8	16.5	23.4					23.5	24.8	23.9						6.19	13					0.11	0.14	0.21						1.94	1.89	1.16					1.35	1.12	1.13						212970
	14.3	17.7	20.4					26.7	24.9	23.7						6.2						0.054	0.034	0.04						1.69	0.45	0.49					0.92	1.07	1.33						227360
	12.4	15.6	15.7					18.9	25	21.4						6.61														0.53	0.51	0.16					0.8	0.65	1.32
	12.1	18.6						21.1	25.8							4.79						Total pDCs				One-way ANOVA on log transformed data				1.18	2.6						1	1.59
		16.6							24.6							6.32						Tnip1+/+	Tnip1vik/+	Tnipvik/vik		Tukey's multiple comparisons test	P Value				0.87							1.09
																7.74						42244	32947	22576		Tnip1+/+ vs. Tnip1vik/+	0.5629																	ABC Total
																6.1						267520	45770	85400		Tnip1+/+ vs. Tnipvik/vik	0.5475			Total Granulocytes				One-way ANOVA on log transformed data										Tnip1 (+/+)	Tnip1 (point/+)	Tnip1 (point/point)	Tnip1 (point/+) Myd88(-/-)	Tnip1 (point/point) Myd88(-/-)
	Activated CD4 T Total				One-way ANOVA on log transformed data			Treg Total								5.39						45265	74734	37830		Tnip1vik/+ vs. Tnipvik/vik	0.9996			Tnip1+/+	Tnip1+/vik	Tnip1vik/vik		Tukey's multiple comparisons test	P Value									7436	19942	13014	2892.96	4446.9
	Tnip1+/+	Tnip1+/vik	Tnip1vik/vik		Tukey's multiple comparisons test	P Value		Tnip1+/+	Tnip1+/vik	Tnip1vik/vik		One-way ANOVA on log transformed data										25726	324800	48348						1211410	1372800	750630		+/+ vs. vik/+	0.8104									8256	13034	35032	6446	4520
	1211410	1425600	2400870		Tnip1+/+ vs. Tnip1+/vik	0.4324		1438880	1642080	3105660		Tukey's multiple comparisons test	P Value		Tfr Total				One-way ANOVA on log transformed data			25080	29960	307360						1111680	526280	1249260		+/+ vs. vik/vik	0.2949		Monocyte Total				One-way ANOVA on log transformed data			8078	19343	105950	5090	8138
	979200	1819680	890430		Tnip1+/+ vs. Tnip1vik/vik	0.0003		2148480	2172020	1904900		Tnip1+/+ vs. Tnip1+/vik	0.7955		Tnip1+/+	Tnip1+/vik	Tnip1vik/vik		Tukey's multiple comparisons test	P Value		12236	138080	65540						654080	1019900	531480		vik/+ vs. vik/vik	0.6096		Tnip1+/+	Tnip1+/vik	Tnip1vik/vik		Tukey's multiple comparisons test	P Value		87490	73990	11300	8642.7
	743680	1066900	3151800		Tnip1+/vik vs. Tnip1vik/vik	0.0057		1339520	1551000	3794520		Tnip1+/+ vs. Tnip1vik/vik	<0.0001		191470	510860	4054500		Tnip1+/+ vs. Tnip1+/vik	0.0064		82390	118580	193830						1653100	354330	551250					624220	723360	613110		+/+ vs. vik/+	0.8807		7500.89	22145	34169	5265.75
	1224920	1162050	1863750					2173420	1485900	3024000		Tnip1+/vik vs. Tnip1vik/vik	0.0003		216500	682260	3207600		Tnip1+/+ vs. Tnip1vik/vik	<0.0001		24138	20790	29800						474330	1431140	937440					627840	740360	447430		+/+ vs. vik/vik	0.2785		10897	49980	26772	7820
	1031790	882390	1834560					1124700	1308220	2610720					275760	614460	3360000		Tnip1+/vik vs. Tnip1vik/vik	0.0022										1375480	797280	270190					416640	625100	902280		vik/+ vs. vik/vik	0.5043			9618
	2219400	1784640	1996770					2504360	1842720	2668950					166410	510510	985550													743040	968660	711850					785900	556260	677250						14616
	870750	1051540	2147930					982980	1574720	2191260					369350	477190	410200													668640	188550	311640					454770	579480	947520
	903460	1458120	2881080					1683540	2053100	3345360					500650	582030	1086750													305280	289500	66000					1326160	929280	632640
	921600	1175370	1575200					1411200	1887540	2142800						1090000	1644240													474360	1079400						522450	574980	699470
	683400	949200						1193940	1318800							439200															371490						366160	448330	845880					PC Total
		973560							1438990							864190																					460800	376350	580800					Tnip1 (+/+)	Tnip1 (point/+)	Tnip1 (point/point)	Tnip1 (point/+) Myd88(-/-)	Tnip1 (point/point) Myd88(-/-)
																379950																					397980	667800						108160	222430	224130	57330	91500
																667080																						465430						165120	171500	283880	76180	76840
																1406020																												98090	193430	358600	81440	112680
																833230																												282660	558700	126560	157140
																515780																												126980	226600	247180	101150
																																												108970	252840	197880	140760
																																													164880
																																													186760


																																												TFH Total
																																												Tnip1 (+/+)	Tnip1 (point/+)	Tnip1 (point/point)	Tnip1 (point/+) Myd88(-/-)	Tnip1 (point/point) Myd88(-/-)
																																												486720	1265550	1135110	167580	268400
																																												818720	953540	1256320	287140	167240
																																												675090	933800	1890800	223960	269180
																																												1870940	2408450	519800	349200
																																												571410	767350	1264980	220150
																																												442290	1417080	1123260	351900
																																													714480
																																													974400


																																												eTH Total
																																												Tnip1 (+/+)	Tnip1 (point/+)	Tnip1 (point/point)	Tnip1 (point/+) Myd88(-/-)	Tnip1 (point/point) Myd88(-/-)
																																												74360	191750	187980	29988	43920
																																												144480	130340	205360	42778	37516
																																												103860	153410	415650	34103	43194
																																												282660	339750	81360	39285
																																												90700	144200	189020	30345
																																												89740	276360	168780	50830
																																													103050
																																													162400


																																												Sw B Total
																																												Tnip1 (+/+)	Tnip1 (point/+)	Tnip1 (point/point)	Tnip1 (point/+) Myd88(-/-)	Tnip1 (point/point) Myd88(-/-)
																																												385320	352820	419340	238140	268400
																																												509120	363580	368440	287140	271200
																																												317350	373520	652000	223960	381860
																																												410530	505850	280240	759510
																																												326520	339900	552520	368900
																																												134610	399840	453960	492660
																																													419070
																																													487200


[truncated: 10 more columns]

## Sheet: Ext 4
	ext Fig 4a
	CpG-B: Densitometry ratio of IkBα to β-actin				R848: Densitometry ratio of IkBα to β-actin
	Time	WT	HOM		Time	WT	HOM
	0	0.22	0.37		15	0.08	0.09
	15	0.04	0.31		30	0.03	0.05
	30	0.08	0.2
	ext Fig 4b
	LPS: Densitometry ratio of IkBα to β-actin
	Time	WT	HOM
	15	0.273049	0.59955
	30	0.154575	0.368521
	ext Fig 4c
	IgM & CpG-B: Densitometry ratio of IkBα to β-actin				IgM & R848: Densitometry ratio of IkBα to β-actin
	Time	WT	HOM		Time	WT	HOM
	0	1.11399	0.841403		0	1.04844	1.1411
	15	1.19476	1.07333		15	0.397642	0.29971
	30	0.370995	0.302792		30	0.250963	0.126945
	ext Fig 4d
	IgM: Densitometry ratio of IkBα to β-actin				CD40: Densitometry ratio of IkBα to β-actin
	Time	WT	HOM		Time	WT	HOM
	0	0.269242	0.521757		0	0.582109	0.639585
	15	0.560842	0.619329		15	0.725247	0.571088
	30	0.421366	0.467429		30	0.429976	0.461655
	ext Fig 4e
	CpG-A: Densitometry ratio of IkBα to β-actin				R848: Densitometry ratio of IkBα to β-actin
	Time	WT	HOM		Time	WT	HOM
	0	2.54	1.37		0	1.03	1.45
	15	0.69	1.72		15	0.4	0.3
	30	1.12	1.61		30	0.31	0.25
	ext Fig 4f												ext Fig 4f
	Multiplex ELISA: IL-1β (pg/mL)												Two-way ANOVA (Sidak's multiple comparisons test)
		+/+					vik/vik						+/+ - vik/vik	P Value
	Media	0	0	99.7	0	49	0	68.1	0	0	81.3		Media	>0.9999
	CpG-A	0	0	129	0	66.7	0	42.1	69.4	0	50.7		CpG-A	0.9999
	R-848	46.3	68.1	55.1	0	0	0	99.4	0	0	0		R-848	0.9963
	R-837	97.9	0	0	0	116.2	43.1	69.5	79	0	188		R-837	0.8574
	E. coli	128.9	0	0	0	49	92.1	0	131.3	0	142		E. coli	0.783
	ext Fig 4g												ext Fig 4g
	Multiplex ELISA: IL-6 (pg/mL)												Two-way ANOVA (Sidak's multiple comparisons test)
		+/+					vik/vik						+/+ - vik/vik	P Value
	Media	38.5	35.2	40.6	25	72.4	38	54.2	38.5	53	84.1		Media	>0.9999
	CpG-A	664.7	521	875.2	1090.6	338	270.2	352.3	546.5	798.2	668.3		CpG-A	0.9903
	R-848	1560.2	1316.3	3528.1	2359.1	2293.7	2508.2	2257.7	1473	3213.7	1911.9		R-848	>0.9999
	R-837	2395.5	1467.8	549.9	2136.6	1452.5	1228.2	842.7	1587.1	929.2	1529.8		R-837	0.7718
	E. coli	1070.9	2497.9	2241.6	1676.6	2312.2	1791.8	2649.2	1762	1243.2	1026.6		E. coli	0.9356
	ext Fig 4h												ext Fig 4h
	Multiplex ELISA: KC (pg/mL)												Two-way ANOVA (Sidak's multiple comparisons test)
		+/+					vik/vik						+/+ - vik/vik	P Value
	Media	63.2	51.5	41.4	41.5	66.8	51.7	35.5	62.4	39.8	35.9		Media	>0.9999
	CpG-A	63.8	100.5	118.6	125.2	83.1	123.6	118.4	146.1	136	74.2		CpG-A	0.9999
	R-848	852.4	627.7	729.1	511.4	935.4	635.6	524.5	1285.3	823.5	522.1		R-848	0.9995
	R-837	218.1	206.9	648.8	540.4	487.2	593.1	432.1	616.2	594.9	719.9		R-837	0.3741
	E. coli	716.6	618.8	213.7	330.5	568.4	480.8	379.7	233.3	325.6	170.9		E. coli	0.3705
	ext Fig 4i												ext Fig 4i
	Multiplex ELISA: TNFα (pg/mL)												Two-way ANOVA (Sidak's multiple comparisons test)
		+/+					vik/vik						+/+ - vik/vik	P Value
	Media	14.4	48.3	23.3	41.9	10.5	26	29.5	33.2	51.5	25.2		Media	>0.9999
	CpG-A	362.6	335.2	469.2	386.2	263	285.6	410.6	486.1	327.4	660.2		CpG-A	0.8
	R-848	284	572.1	641.1	455.9	468.2	622	417.9	462.8	472.9	517.1		R-848	0.9998
	R-837	596.2	463.9	416.3	455.7	322	472.1	596.2	320.4	517.4	456.6		R-837	0.9987
	E. coli	150.7	382.2	194.6	511.9	451.3	238.1	133.3	238.1	178.7	314.8		E. coli	0.3172

## Sheet: Ext 5
	ext Fig 5i
	Densitometry ratio of TNIP1 to α-Tubulin
	Tnip1 +/+	Tnip1 vik/vik	LPS: Tnip1 +/+	LPS: Tnip1 vik/vik	BafA1: Tnip1 +/+	BafA1:Tnip1 vik/vik	LPS+BafA1:Tnip1 +/+	LPS+BafA1: Tnip1 vik/vik
	0.47	0.87	0.03	0.17	0.3	0.84	0.09	0.32
	ext Fig 5j
	Densitometry ratio of IRAK1 to α-Tubulin
	Tnip1 +/+	Tnip1 vik/vik	LPS: Tnip1 +/+	LPS: Tnip1 vik/vik	BafA1: Tnip1 +/+	BafA1:Tnip1 vik/vik	LPS+BafA1:Tnip1 +/+	LPS+BafA1: Tnip1 vik/vik
	0.75	1.32	0.07	0.04	1.78	2.14	0.02	0.03
	Densitometry ratio of MYD88 to α-Tubulin
	Tnip1 +/+	Tnip1 vik/vik	LPS: Tnip1 +/+	LPS: Tnip1 vik/vik	BafA1: Tnip1 +/+	BafA1:Tnip1 vik/vik	LPS+BafA1:Tnip1 +/+	LPS+BafA1: Tnip1 vik/vik
	1.17008	1.15269	0.830372	1.39221	1.02015	1.17646	1.47109	1.78279
