# Supplementary material for: A TNIP1-driven systemic autoimmune disorder with elevated IgG4
Source: Nat Immunol. 2024 Jul 26;25(9):1678–91. doi: 10.1038/s41590-024-01902-0 (PMC11362012; doi:10.1038/s41590-024-01902-0)
Supplement: Supplementary file 16 — Image files for Extended Data Fig. 2c,e. [file 41590_2024_1902_MOESM16_ESM.zip]

Archive with 10 entries (10 files):
- Wildtype_Kidney_Vikala.tif
- __MACOSX/._Wildtype_Kidney_Vikala.tif
- Homozygous_Kidney_Vikala.tif
- __MACOSX/._Homozygous_Kidney_Vikala.tif
- Heterozygous_Kidney_Vikala.tif
- __MACOSX/._Heterozygous_Kidney_Vikala.tif
- ext 2c Hep2 ANA homogenous.tif
- __MACOSX/._ext 2c Hep2 ANA homogenous.tif
- ext 2c Hep2 ANA 2 speckled.tif
- __MACOSX/._ext 2c Hep2 ANA 2 speckled.tif
