# Supplementary material for: A TNIP1-driven systemic autoimmune disorder with elevated IgG4
Source: Nat Immunol. 2024 Jul 26;25(9):1678–91. doi: 10.1038/s41590-024-01902-0 (PMC11362012; doi:10.1038/s41590-024-01902-0)
Supplement: Supplementary file 17 — Image files for Extended Data Fig. 5a–h. [file 41590_2024_1902_MOESM17_ESM.zip]

Archive with 98 entries (98 files):
- ED Fig 5h WTTNIP-LC3bFLAG-tnip.jpg
- __MACOSX/._ED Fig 5h WTTNIP-LC3bFLAG-tnip.jpg
- ED Fig 5a Q333PTNIP+T6antip62TNIP-dna.jpg
- __MACOSX/._ED Fig 5a Q333PTNIP+T6antip62TNIP-dna.jpg
- ED Fig 5a Q333PTNIP+T6antip62TNIP-p62.jpg
- __MACOSX/._ED Fig 5a Q333PTNIP+T6antip62TNIP-p62.jpg
- ED Fig 5a Q333PTNIP+T6antip62TNIP-tnip.jpg
- __MACOSX/._ED Fig 5a Q333PTNIP+T6antip62TNIP-tnip.jpg
- ED Fig 5a WTTNIP+T6antip62TNIP-dna.jpg
- __MACOSX/._ED Fig 5a WTTNIP+T6antip62TNIP-dna.jpg
- ED Fig 5a WTTNIP+T6antip62TNIP-p62.jpg
- __MACOSX/._ED Fig 5a WTTNIP+T6antip62TNIP-p62.jpg
- ED Fig 5a WTTNIP+T6antip62TNIP-tnip.jpg
- __MACOSX/._ED Fig 5a WTTNIP+T6antip62TNIP-tnip.jpg
- ED Fig 5b Q333PTNIP+TRAF6-dna.jpg
- __MACOSX/._ED Fig 5b Q333PTNIP+TRAF6-dna.jpg
- ED Fig 5b Q333PTNIP+TRAF6-tnip.jpg
- __MACOSX/._ED Fig 5b Q333PTNIP+TRAF6-tnip.jpg
- ED Fig 5b Q333PTNIP+TRAF6-traf6.jpg
- __MACOSX/._ED Fig 5b Q333PTNIP+TRAF6-traf6.jpg
- ED Fig 5b WTTNIP1+TRAF6-dna.jpg
- __MACOSX/._ED Fig 5b WTTNIP1+TRAF6-dna.jpg
- ED Fig 5b WTTNIP1+TRAF6-tnip.jpg
- __MACOSX/._ED Fig 5b WTTNIP1+TRAF6-tnip.jpg
- ED Fig 5b WTTNIP1+TRAF6-traf6.jpg
- __MACOSX/._ED Fig 5b WTTNIP1+TRAF6-traf6.jpg
- ED Fig 5c Q333PTNIP+A20myc-a20.jpg
- __MACOSX/._ED Fig 5c Q333PTNIP+A20myc-a20.jpg
- ED Fig 5c Q333PTNIP+A20myc-dna.jpg
- __MACOSX/._ED Fig 5c Q333PTNIP+A20myc-dna.jpg
- ED Fig 5c Q333PTNIP+A20myc-tnip.jpg
- __MACOSX/._ED Fig 5c Q333PTNIP+A20myc-tnip.jpg
- ED Fig 5c WTTNIP+A20myc-a20.jpg
- __MACOSX/._ED Fig 5c WTTNIP+A20myc-a20.jpg
- ED Fig 5c WTTNIP+A20myc-dna.jpg
- __MACOSX/._ED Fig 5c WTTNIP+A20myc-dna.jpg
- ED Fig 5c WTTNIP+A20myc-tnip.jpg
- __MACOSX/._ED Fig 5c WTTNIP+A20myc-tnip.jpg
- ED Fig 5d TAX1BP1+Q333PTNIP-dna.jpg
- __MACOSX/._ED Fig 5d TAX1BP1+Q333PTNIP-dna.jpg
- ED Fig 5d TAX1BP1+Q333PTNIP-t6bp.jpg
- __MACOSX/._ED Fig 5d TAX1BP1+Q333PTNIP-t6bp.jpg
- ED Fig 5d TAX1BP1+Q333PTNIP-tnip.jpg
- __MACOSX/._ED Fig 5d TAX1BP1+Q333PTNIP-tnip.jpg
- Ed Fig 5d TAX1BP1+WTTNIP-dna.jpg
- __MACOSX/._Ed Fig 5d TAX1BP1+WTTNIP-dna.jpg
- Ed Fig 5d TAX1BP1+WTTNIP-t6bp.jpg
- __MACOSX/._Ed Fig 5d TAX1BP1+WTTNIP-t6bp.jpg
- Ed Fig 5d TAX1BP1+WTTNIP-tnip.jpg
- __MACOSX/._Ed Fig 5d TAX1BP1+WTTNIP-tnip.jpg
- ED Fig 5e tnip lamp1 q333p 5_overlay.jpg
- __MACOSX/._ED Fig 5e tnip lamp1 q333p 5_overlay.jpg
- ED Fig 5e TNIPWTRbLAMP1-dna.jpg
- __MACOSX/._ED Fig 5e TNIPWTRbLAMP1-dna.jpg
- ED Fig 5e TNIPWTRbLAMP1-dna2.jpg
- __MACOSX/._ED Fig 5e TNIPWTRbLAMP1-dna2.jpg
- ED Fig 5e TNIPWTRbLAMP1-lamp.jpg
- __MACOSX/._ED Fig 5e TNIPWTRbLAMP1-lamp.jpg
- ED Fig 5e TNIPWTRbLAMP1-lamp2.jpg
- __MACOSX/._ED Fig 5e TNIPWTRbLAMP1-lamp2.jpg
- ED Fig 5e TNIPWTRbLAMP1-tnip.jpg
- __MACOSX/._ED Fig 5e TNIPWTRbLAMP1-tnip.jpg
- ED Fig 5e TNIPWTRbLAMP1-tnip2.jpg
- __MACOSX/._ED Fig 5e TNIPWTRbLAMP1-tnip2.jpg
- ED Fig 5f Q333PTNIPeea1-dna.jpg
- __MACOSX/._ED Fig 5f Q333PTNIPeea1-dna.jpg
- ED Fig 5f Q333PTNIPeea1-eea1.jpg
- __MACOSX/._ED Fig 5f Q333PTNIPeea1-eea1.jpg
- ED Fig 5f Q333PTNIPeea1-tnip1.jpg
- __MACOSX/._ED Fig 5f Q333PTNIPeea1-tnip1.jpg
- ED Fig 5f WTTNIPeea1-dna.jpg
- __MACOSX/._ED Fig 5f WTTNIPeea1-dna.jpg
- ED Fig 5f WTTNIPeea1-eea.jpg
- __MACOSX/._ED Fig 5f WTTNIPeea1-eea.jpg
- ED Fig 5f WTTNIPeea1-tnip.jpg
- __MACOSX/._ED Fig 5f WTTNIPeea1-tnip.jpg
- ED Fig 5g Q333PTNIPrab7-dna.jpg
- __MACOSX/._ED Fig 5g Q333PTNIPrab7-dna.jpg
- ED Fig 5g Q333PTNIPrab7-rab.jpg
- __MACOSX/._ED Fig 5g Q333PTNIPrab7-rab.jpg
- ED Fig 5g Q333PTNIPrab7-tnip.jpg
- __MACOSX/._ED Fig 5g Q333PTNIPrab7-tnip.jpg
- ED Fig 5g WTTNIPrab7-dna.jpg
- __MACOSX/._ED Fig 5g WTTNIPrab7-dna.jpg
- ED Fig 5g WTTNIPrab7-rab.jpg
- __MACOSX/._ED Fig 5g WTTNIPrab7-rab.jpg
- ED Fig 5g WTTNIPrab7-tnip.jpg
- __MACOSX/._ED Fig 5g WTTNIPrab7-tnip.jpg
- ED Fig 5h q333pTNIP-LC3bFLAG-dna.jpg
- __MACOSX/._ED Fig 5h q333pTNIP-LC3bFLAG-dna.jpg
- ED Fig 5h q333pTNIP-LC3bFLAG-lc3.jpg
- __MACOSX/._ED Fig 5h q333pTNIP-LC3bFLAG-lc3.jpg
- ED Fig 5h q333pTNIP-LC3bFLAG-tnip.jpg
- __MACOSX/._ED Fig 5h q333pTNIP-LC3bFLAG-tnip.jpg
- ED Fig 5h WTTNIP-LC3bFLAG-dna.jpg
- __MACOSX/._ED Fig 5h WTTNIP-LC3bFLAG-dna.jpg
- ED Fig 5h WTTNIP-LC3bFLAG-lc3.jpg
- __MACOSX/._ED Fig 5h WTTNIP-LC3bFLAG-lc3.jpg
