# Supplementary material for: A TNIP1-driven systemic autoimmune disorder with elevated IgG4
Source: Nat Immunol. 2024 Jul 26;25(9):1678–91. doi: 10.1038/s41590-024-01902-0 (PMC11362012; doi:10.1038/s41590-024-01902-0)
Supplement: Supplementary file 18 — Image files Extended Data Fig. 6a,b. [file 41590_2024_1902_MOESM18_ESM.zip]

Archive with 12 entries (12 files):
- ED Fig 6a oligoq333p TNIP1T6BPTOM20.tif
- __MACOSX/._ED Fig 6a oligoq333p TNIP1T6BPTOM20.tif
- ED Fig 6a q333p TNIP1T6BPTOM20.tif
- __MACOSX/._ED Fig 6a q333p TNIP1T6BPTOM20.tif
- ED Fig 6b q333p TNIP1 IRGM.tif
- __MACOSX/._ED Fig 6b q333p TNIP1 IRGM.tif
- ED Fig 6b wtTNIP1 IRGM.tif
- __MACOSX/._ED Fig 6b wtTNIP1 IRGM.tif
- ED Fig 6a wt TNIP1T6BPTOM20.tif
- __MACOSX/._ED Fig 6a wt TNIP1T6BPTOM20.tif
- ED Fig 6a oligowt TNIP1T6BPTOM20.tif
- __MACOSX/._ED Fig 6a oligowt TNIP1T6BPTOM20.tif
